# Supplementary material for: Crystal structure of (E)-furan-2-carbaldehyde O-benzoyloxime
Source: Acta Crystallogr E Crystallogr Commun. 2017 Aug 8;73(Pt 9):1326–8. doi: 10.1107/S2056989017011562 (PMC5588572; doi:10.1107/S2056989017011562)
Supplement: Supplementary file 1 [file e-73-01326-sup1.cif]

##############################################################################
#                                                                            #
# This CIF contains the data in a paper accepted for publication in          #
# Acta Crystallographica Section E. It conforms to the requirements of       #
# Notes for Authors for Acta Crystallographica Section E, and has been       #
# peer reviewed under the auspices of the IUCr Commission on Journals.       #
#                                                                            #
# Full details of the Crystallographic Information File format               #
# are given in the paper "The Crystallographic Information File (CIF):       #
# a New Standard Archive File for Crystallography" by S. R. Hall, F. H.      #
# Allen and I. D. Brown [Acta Cryst. (1991), A47, 655-685].                  #
#                                                                            #
# The current version of the core CIF dictionary is obtainable from          #
# ftp://ftp.iucr.org/pub/cif_core.dic.                                       #
#                                                                            #
# Software is freely available for graphical display of the structure(s)     #
# in this CIF. For information consult the CIF software page                 #
# http://www.iucr.org/resources/cif/software.                                #
#                                                                            #
# This file may be used for bona fide research purposes within the           #
# scientific community so long as proper attribution is given to the journal # 
# article from which it was obtained.                                        #
#                                                                            #
##############################################################################
data_global
_audit_creation_method     'Jana2006 Version : 23/11/2014'
_journal_date_recd_electronic     2017-07-14
_journal_date_accepted     2017-08-04
_journal_name_full     'Acta Crystallographica, Section E'
_journal_year     2017
_journal_volume     73
_journal_issue      9
_journal_page_first     1326
_journal_page_last     1328
_journal_paper_category     GO
_journal_paper_doi     10.1107/S2056989017011562
_journal_coeditor_code     GW2156
_publ_contact_author_name     'Hamdi Ben Yahia'
_publ_contact_author_address
;
Qatar Environment and Energy Research Institute
Hamad Bin Khalifa University
Qatar Foundation
PO Box 34110 Doha
Qatar
;
_publ_contact_author_email     'hyahia@qf.org.qa, yousef.hijji@qu.edu.qa'
_publ_contact_author_fax     ?
_publ_contact_author_phone     '(+974) 4454 7762'
_publ_section_title
;
Crystal structure of (<i>E</i>)-furan-2-carbaldehyde <i>O</i>-benzoyloxime
;
loop_
    _publ_author_name
    _publ_author_address
    'Yousef M. Hijji'
;
Department of Chemistry and Earth Sciences,
Qatar University, PO Box 2713,
Doha, Qatar
;
    'Rajeesha Rajan'
;
Department of Chemistry and Earth Sciences,
Qatar University, PO Box 2713,
Doha, Qatar
;
    'Said Mansour'
;
Qatar Environment and Energy Research Institute,
Hamad Bin Khalifa University,
Qatar Foundation,
PO Box 34110, Doha, Qatar
;
    'Ben Yahia, Hamdi'
;
Qatar Environment and Energy Research Institute,
Hamad Bin Khalifa University,
Qatar Foundation,
PO Box 34110, Doha, Qatar
;
_publ_section_synopsis
;
In the title oxime ester, the benzoate and furan rings are almost coplanar,
making a dihedral angle of 11.68(9)\%. In the crystal, molecules are linked
by C---H...O hydrogen bonds, forming chains along the <i>a</i>-axis direction.
;
data_I
_database_code_depnum_ccdc_archive 'CCDC 1549733'
_chemical_name_systematic
;
(<i>E</i>)-(Furan-2-ylmethylidene)amino benzoate
;
_chemical_name_common
;
(<i>E</i>)-furan-2-carbaldehyde <i>O</i>-benzoyloxime
;
_chemical_formula_moiety     'C12 H9 N O3'
_chemical_formula_sum     'C12 H9 N O3'
_chemical_formula_structural     ?
_chemical_formula_analytical     'C12 H9 N O3'
_chemical_formula_iupac     'C12 H9 N O3'
_chemical_formula_weight     215.2
_chemical_melting_point     ?
_symmetry_cell_setting     monoclinic
_symmetry_space_group_name_H-M     'P 21/c'
_symmetry_space_group_name_Hall     '-P 2ybc'
loop_
    _space_group_symop_id
    _space_group_symop_operation_xyz
    1 x,y,z
    2 -x,y+1/2,-z+1/2
    3 -x,-y,-z
    4 x,-y+1/2,z+1/2
_cell_length_a     6.3414(3)
_cell_length_b     9.1268(5)
_cell_length_c     18.1423(9)
_cell_angle_alpha     90
_cell_angle_beta     95.634(2)
_cell_angle_gamma     90
_cell_volume     1044.94(9)
_cell_formula_units_Z     4
_cell_measurement_reflns_used     19019
_cell_measurement_theta_min     2.26
_cell_measurement_theta_max     27.89
_cell_measurement_temperature     293
_cell_special_details     ?
_exptl_crystal_description     needle
_exptl_crystal_colour     colourless
_exptl_crystal_size_max     0.190
_exptl_crystal_size_mid     0.056
_exptl_crystal_size_min     0.035
_exptl_crystal_size_rad     ?
_exptl_crystal_density_diffrn     1.368
_exptl_crystal_density_meas     ?
_exptl_crystal_density_method     ?
_exptl_crystal_F_000     448
_exptl_absorpt_coefficient_mu     0.1
_exptl_absorpt_correction_type     multi-scan
_exptl_absorpt_process_details
;
(SADABS; Bruker, 2015)
;
_exptl_absorpt_correction_T_min     0.87
_exptl_absorpt_correction_T_max     0.89
_exptl_special_details     ?
_diffrn_ambient_temperature     293
_diffrn_radiation_type     'Mo K\a'
_diffrn_radiation_wavelength     0.71069
_diffrn_radiation_source     'X-ray tube'
_diffrn_radiation_monochromator     ?
_diffrn_measurement_device_type     'D8 venture'
_diffrn_measurement_device     'Bruker APEXIII CCD'
_diffrn_measurement_method     '\w and \p scans'
_diffrn_detector_area_resol_mean     ?
_diffrn_reflns_number     19019
_diffrn_reflns_av_R_equivalents     0.0608
_diffrn_reflns_theta_min     2.26
_diffrn_reflns_theta_max     27.89
_diffrn_reflns_theta_full     27.89
_diffrn_measured_fraction_theta_max     1
_diffrn_measured_fraction_theta_full     1
_diffrn_reflns_limit_h_min     -7
_diffrn_reflns_limit_h_max     8
_diffrn_reflns_limit_k_min     -12
_diffrn_reflns_limit_k_max     12
_diffrn_reflns_limit_l_min     -23
_diffrn_reflns_limit_l_max     23
_diffrn_reflns_reduction_process     ?
_diffrn_standards_number     ?
_diffrn_standards_interval_count     ?
_diffrn_standards_interval_time     ?
_diffrn_standards_decay_%     ?
loop_
    _refln_index_h
    _refln_index_k
    _refln_index_l
    _refln_observed_status
    _refln_F_squared_meas
    _refln_F_squared_calc
    1 0 0 o 2833.58 3097.49
    2 0 0 o 804.26 883.05
    3 0 0 o 20.79 12.04
    4 0 0 o 135.75 142.57
    5 0 0 o 2142.49 2200.77
    6 0 0 o 476.09 469.87
    7 0 0 < 12.24 6.80
    8 0 0 < -1.84 0.31
    1 1 0 o 4359.19 4576.85
    2 1 0 o 244.56 236.44
    3 1 0 o 2060.21 2124.22
    4 1 0 < 4.19 3.48
    5 1 0 o 10.73 18.43
    6 1 0 < 12.40 9.33
    7 1 0 < 12.40 7.74
    8 1 0 < 7.21 5.44
    0 2 0 < 0.50 0.18
    1 2 0 o 17.77 16.85
    2 2 0 o 31.52 28.84
    3 2 0 o 324.60 314.19
    4 2 0 o 25.48 19.92
    5 2 0 < 5.03 2.53
    6 2 0 < 20.78 4.31
    7 2 0 < 8.05 6.78
    8 2 0 < 11.57 5.38
    1 3 0 o 424.54 465.82
    2 3 0 o 1407.23 1393.21
    3 3 0 o 1057.06 959.35
    4 3 0 o 113.56 114.40
    5 3 0 o 53.32 53.95
    6 3 0 o 40.40 44.61
    7 3 0 o 44.09 29.37
    8 3 0 < 11.23 15.48
    0 4 0 o 53.50 55.80
    1 4 0 o 20.12 21.41
    2 4 0 < 0.67 0.15
    3 4 0 o 51.82 56.85
    4 4 0 o 10.39 7.24
    5 4 0 o 34.37 34.68
    6 4 0 < 7.21 8.86
    7 4 0 < 9.89 7.54
    1 5 0 o 306.52 308.52
    2 5 0 o 109.71 112.14
    3 5 0 o 150.83 144.82
    4 5 0 o 29.17 28.00
    5 5 0 o 30.51 31.75
    6 5 0 < 3.52 0.58
    7 5 0 < 1.01 1.92
    0 6 0 o 475.95 469.38
    1 6 0 o 569.51 542.35
    2 6 0 o 72.95 72.04
    3 6 0 o 51.98 55.21
    4 6 0 < -0.67 0.20
    5 6 0 o 38.89 41.75
    6 6 0 o 53.65 58.57
    7 6 0 < -0.34 0.12
    1 7 0 o 16.09 19.57
    2 7 0 o 13.58 16.74
    3 7 0 o 8.05 7.50
    4 7 0 o 73.27 69.53
    5 7 0 < 0.34 0.00
    6 7 0 < -7.21 0.12
    0 8 0 o 28.16 28.17
    1 8 0 o 71.93 72.33
    2 8 0 o 30.85 31.75
    3 8 0 < -0.34 0.00
    5 8 0 o 17.60 9.53
    6 8 0 < 12.74 6.69
    1 9 0 o 9.89 9.24
    2 9 0 o 37.55 36.65
    3 9 0 o 78.64 79.05
    4 9 0 o 29.00 32.07
    5 9 0 < 0.67 0.60
    0 10 0 o 17.77 12.71
    1 10 0 o 21.29 21.54
    2 10 0 o 10.23 11.10
    3 10 0 < 2.01 5.84
    4 10 0 < -0.17 0.07
    1 11 0 < -0.17 0.59
    2 11 0 o 46.61 47.02
    3 11 0 o 22.46 17.55
    0 12 0 < -4.02 1.92
    -8 1 1 < 29.00 13.73
    -7 1 1 < 7.21 0.67
    -6 1 1 o 73.60 59.25
    -5 1 1 o 23.30 28.34
    -4 1 1 o 49.30 49.12
    -3 1 1 o 40.58 46.86
    -2 1 1 o 344.55 351.89
    -1 1 1 o 964.30 1084.66
    0 1 1 o 112.29 106.01
    1 1 1 o 103.33 95.97
    2 1 1 o 145.98 152.44
    3 1 1 o 10.73 8.29
    4 1 1 o 56.01 61.43
    5 1 1 < -0.50 0.78
    7 1 1 < 9.72 1.71
    8 1 1 < -1.51 0.14
    -8 2 1 < -0.67 1.19
    -7 2 1 < 6.70 4.16
    -6 2 1 o 260.98 281.04
    -5 2 1 o 164.41 162.86
    -4 2 1 o 13.08 15.73
    -3 2 1 o 831.83 831.35
    -2 2 1 o 9.22 8.84
    -1 2 1 o 2210.42 2383.00
    0 2 1 o 80.27 86.70
    1 2 1 o 1489.79 1539.15
    2 2 1 < 0.17 0.75
    3 2 1 < 1.01 1.01
    4 2 1 o 117.43 115.60
    5 2 1 o 150.15 162.73
    6 2 1 < 8.21 3.74
    7 2 1 < 7.04 0.03
    8 2 1 < -2.35 0.08
    -8 3 1 < 2.01 8.04
    -7 3 1 < 14.08 0.29
    -6 3 1 o 57.00 50.31
    -5 3 1 o 15.93 20.00
    -4 3 1 o 41.91 38.01
    -3 3 1 o 71.95 70.60
    -2 3 1 o 569.52 548.81
    -1 3 1 < 0.17 0.87
    0 3 1 o 690.13 717.65
    1 3 1 o 316.54 341.16
    2 3 1 o 137.65 140.89
    3 3 1 o 55.67 51.61
    4 3 1 < -0.17 2.33
    5 3 1 o 35.21 32.60
    6 3 1 < -1.34 0.07
    7 3 1 < 1.34 0.00
    8 3 1 < 2.18 0.65
    -7 4 1 < 6.54 0.03
    -6 4 1 o 9.39 10.27
    -5 4 1 o 16.26 12.91
    -4 4 1 o 37.39 35.87
    -3 4 1 o 534.35 513.56
    -2 4 1 o 23.30 22.85
    -1 4 1 o 426.67 437.15
    0 4 1 o 100.18 105.59
    1 4 1 o 219.60 234.82
    2 4 1 o 23.47 22.50
    3 4 1 o 101.15 101.11
    4 4 1 o 32.35 24.14
    5 4 1 o 31.52 35.77
    6 4 1 o 24.98 20.66
    7 4 1 < 7.71 0.96
    -7 5 1 < 6.03 0.20
    -6 5 1 < 3.69 0.23
    -5 5 1 o 22.63 24.53
    -4 5 1 o 64.72 64.65
    -3 5 1 o 56.51 49.90
    -2 5 1 o 3.35 3.84
    -1 5 1 o 43.76 41.92
    0 5 1 < 0.00 0.00
    1 5 1 o 14.58 14.21
    2 5 1 o 254.57 247.87
    3 5 1 < 1.84 0.23
    4 5 1 o 4.53 5.13
    5 5 1 < 0.17 0.02
    6 5 1 < 5.03 2.41
    7 5 1 o 19.11 23.40
    -7 6 1 < 1.17 0.37
    -6 6 1 < 1.34 5.58
    -5 6 1 < 4.53 0.31
    -4 6 1 < 2.68 2.06
    -3 6 1 o 24.81 22.82
    -2 6 1 o 11.73 12.24
    -1 6 1 o 89.73 83.06
    0 6 1 o 117.26 119.06
    1 6 1 o 74.46 73.62
    2 6 1 o 26.82 29.37
    3 6 1 < 0.17 0.09
    4 6 1 < 0.67 0.86
    5 6 1 < 3.69 0.33
    6 6 1 o 12.24 12.07
    7 6 1 < -3.02 0.23
    -6 7 1 < 0.00 0.25
    -5 7 1 < 5.03 3.18
    -4 7 1 o 98.94 92.50
    -3 7 1 < -0.34 1.06
    -2 7 1 o 34.54 39.93
    -1 7 1 o 5.03 6.32
    0 7 1 o 54.99 50.05
    1 7 1 o 4.02 4.43
    2 7 1 o 23.13 22.22
    3 7 1 o 28.67 27.27
    4 7 1 o 5.70 5.77
    5 7 1 o 29.00 26.67
    6 7 1 < 3.02 1.28
    -6 8 1 o 13.41 11.28
    -5 8 1 o 64.88 57.27
    -4 8 1 o 39.90 36.74
    -3 8 1 o 30.17 26.70
    -2 8 1 o 10.39 12.56
    -1 8 1 o 6.54 4.92
    0 8 1 o 155.17 149.04
    1 8 1 o 120.42 114.07
    2 8 1 o 7.88 6.26
    3 8 1 o 8.38 6.72
    4 8 1 o 6.87 7.85
    5 8 1 o 16.59 13.54
    6 8 1 < 1.17 3.75
    -5 9 1 < 6.70 5.23
    -4 9 1 < 1.34 0.78
    -3 9 1 o 26.32 21.04
    -2 9 1 o 64.72 67.00
    -1 9 1 o 9.89 13.19
    0 9 1 o 17.10 17.29
    1 9 1 o 40.91 38.50
    2 9 1 < 0.34 0.37
    3 9 1 o 61.87 56.26
    4 9 1 < 4.69 0.63
    5 9 1 < 4.86 0.42
    -4 10 1 < 6.70 0.47
    -3 10 1 < 2.51 3.42
    -2 10 1 o 113.69 107.02
    -1 10 1 o 5.87 7.44
    0 10 1 < 4.36 3.16
    1 10 1 o 11.06 12.67
    2 10 1 o 10.90 7.22
    3 10 1 o 89.53 77.80
    4 10 1 < -0.17 1.88
    -3 11 1 < 10.90 6.78
    -2 11 1 < -1.34 2.58
    -1 11 1 < -0.67 0.54
    0 11 1 < 0.17 2.07
    1 11 1 o 20.62 29.47
    2 11 1 o 10.39 7.99
    3 11 1 < 4.53 0.97
    0 12 1 < 11.40 2.85
    -8 0 2 < 8.55 0.28
    -7 0 2 < 6.87 3.96
    -6 0 2 o 151.31 165.36
    -5 0 2 o 183.56 177.35
    -4 0 2 o 955.21 918.42
    -3 0 2 o 115.30 125.75
    -2 0 2 o 7.21 5.49
    -1 0 2 o 616.76 667.41
    2 0 2 < -1.51 0.29
    3 0 2 o 229.46 224.97
    4 0 2 < -5.03 0.78
    5 0 2 o 1166.73 1245.68
    6 0 2 o 476.99 505.66
    7 0 2 < 29.33 3.87
    8 0 2 < 1.51 8.44
    -8 1 2 < -1.34 4.36
    -7 1 2 o 53.31 33.55
    -6 1 2 o 47.11 35.73
    -5 1 2 o 53.32 60.84
    -4 1 2 < 1.34 3.67
    -3 1 2 < 2.01 0.77
    -2 1 2 < 1.17 2.52
    -1 1 2 o 294.75 330.77
    1 1 2 o 72.53 74.76
    2 1 2 o 309.37 308.15
    3 1 2 o 37.56 27.66
    4 1 2 < 6.03 9.73
    5 1 2 < 3.86 3.41
    6 1 2 o 165.90 168.08
    7 1 2 < 16.93 2.51
    8 1 2 < 8.88 13.10
    -8 2 2 < 16.76 11.35
    -7 2 2 o 39.56 20.27
    -6 2 2 o 273.07 284.72
    -5 2 2 o 51.30 39.02
    -4 2 2 < -2.01 0.41
    -3 2 2 o 90.42 89.14
    -2 2 2 o 5.20 6.62
    -1 2 2 o 10570.30 10448.40
    0 2 2 o 32.37 32.06
    1 2 2 o 83.25 84.15
    2 2 2 o 238.98 221.99
    3 2 2 < 2.01 2.56
    4 2 2 o 747.56 729.52
    5 2 2 o 74.61 51.05
    6 2 2 < 0.50 0.28
    7 2 2 < 11.06 1.16
    8 2 2 < 4.02 0.30
    -8 3 2 < 3.18 4.12
    -7 3 2 < 14.58 8.68
    -6 3 2 < -3.35 0.00
    -5 3 2 < 5.36 6.99
    -4 3 2 < 1.68 0.09
    -3 3 2 o 80.51 74.98
    -2 3 2 o 696.17 702.74
    -1 3 2 o 282.46 282.14
    0 3 2 o 627.55 663.56
    1 3 2 o 246.47 238.37
    2 3 2 o 271.23 255.81
    3 3 2 o 565.75 533.13
    4 3 2 < 0.67 1.52
    5 3 2 o 12.57 11.33
    6 3 2 o 14.08 11.27
    7 3 2 < 20.95 22.13
    -7 4 2 < 5.70 1.01
    -6 4 2 o 88.03 85.20
    -5 4 2 o 33.02 24.52
    -4 4 2 o 31.69 29.08
    -3 4 2 o 165.12 157.64
    -2 4 2 o 7.88 6.61
    -1 4 2 o 126.55 128.40
    0 4 2 o 380.87 381.40
    1 4 2 o 119.32 117.78
    2 4 2 o 7.21 8.99
    3 4 2 o 59.70 56.03
    4 4 2 o 14.92 12.82
    5 4 2 o 176.49 182.15
    6 4 2 < 2.35 6.84
    7 4 2 < -0.67 2.49
    -7 5 2 < 2.18 2.78
    -6 5 2 o 30.68 24.57
    -5 5 2 < 0.84 1.70
    -4 5 2 < 3.69 5.03
    -3 5 2 o 366.39 347.98
    -2 5 2 o 437.46 409.51
    -1 5 2 o 82.19 77.84
    0 5 2 o 54.17 58.62
    1 5 2 o 42.92 42.40
    2 5 2 o 553.27 536.83
    3 5 2 < 2.01 3.04
    4 5 2 o 31.85 29.57
    5 5 2 < 1.84 3.55
    6 5 2 < 0.00 2.66
    7 5 2 < -6.54 0.50
    -7 6 2 < -2.01 1.83
    -6 6 2 < 3.69 0.46
    -5 6 2 o 108.17 114.43
    -4 6 2 < 1.34 2.15
    -3 6 2 o 16.09 13.46
    -2 6 2 o 17.27 15.14
    -1 6 2 o 5.20 5.04
    0 6 2 o 612.94 577.36
    1 6 2 o 22.30 24.66
    2 6 2 o 96.94 93.80
    3 6 2 o 56.50 53.92
    4 6 2 o 16.93 18.02
    5 6 2 o 70.92 65.43
    6 6 2 o 56.83 56.62
    7 6 2 < -0.50 0.49
    -6 7 2 < 4.69 1.69
    -5 7 2 < -1.51 1.56
    -4 7 2 < 0.50 0.32
    -3 7 2 < 0.84 1.05
    -2 7 2 < -0.67 0.77
    -1 7 2 o 17.77 18.66
    0 7 2 o 105.16 103.42
    1 7 2 o 3.18 2.25
    2 7 2 o 6.20 3.83
    3 7 2 < 2.51 3.30
    4 7 2 o 17.94 17.53
    5 7 2 o 21.29 18.30
    6 7 2 < 12.07 4.36
    -6 8 2 < 11.23 13.38
    -5 8 2 < -1.17 0.63
    -4 8 2 < 3.52 4.88
    -3 8 2 o 83.34 78.46
    -2 8 2 o 11.73 12.29
    -1 8 2 o 51.81 51.21
    0 8 2 o 66.73 62.67
    1 8 2 o 10.23 12.86
    2 8 2 < -2.01 0.01
    3 8 2 o 4.53 2.99
    4 8 2 o 11.90 12.54
    5 8 2 o 19.95 16.24
    6 8 2 < 7.71 1.74
    -5 9 2 < -3.69 0.21
    -4 9 2 < -2.51 0.06
    -3 9 2 o 41.07 35.78
    -2 9 2 o 64.05 60.02
    -1 9 2 o 14.92 12.22
    0 9 2 < 1.51 2.12
    1 9 2 o 53.99 51.11
    2 9 2 o 48.12 50.39
    3 9 2 o 11.40 9.94
    4 9 2 < 6.03 7.63
    5 9 2 < 7.21 2.18
    -4 10 2 < -0.84 5.45
    -3 10 2 < 0.17 0.00
    -2 10 2 o 27.49 24.62
    -1 10 2 o 15.09 14.43
    0 10 2 < 0.34 0.02
    1 10 2 < -1.68 0.31
    2 10 2 o 12.91 7.38
    3 10 2 < -0.34 0.11
    4 10 2 < 4.53 0.10
    -3 11 2 < 9.55 5.76
    -2 11 2 o 17.10 17.69
    -1 11 2 o 15.25 18.61
    0 11 2 < 0.67 2.03
    1 11 2 o 31.01 32.87
    2 11 2 < 0.34 0.84
    3 11 2 < 12.91 23.94
    -8 1 3 < 30.34 20.66
    -7 1 3 < 1.51 0.08
    -6 1 3 o 62.54 49.62
    -5 1 3 o 60.20 60.09
    -4 1 3 o 248.52 247.44
    -3 1 3 o 1898.25 1816.82
    -2 1 3 o 137.19 130.05
    -1 1 3 o 3469.28 3593.19
    0 1 3 o 353.84 362.07
    1 1 3 o 1130.88 1264.39
    2 1 3 o 1362.31 1391.69
    3 1 3 o 759.67 741.52
    4 1 3 o 11.06 8.35
    5 1 3 < 11.90 6.92
    6 1 3 o 23.80 17.41
    7 1 3 < 20.11 4.36
    8 1 3 < 2.01 5.72
    -8 2 3 < 16.59 5.21
    -7 2 3 < 14.75 10.48
    -6 2 3 o 87.86 72.94
    -5 2 3 o 627.26 636.91
    -4 2 3 o 97.28 88.42
    -3 2 3 < 0.50 0.19
    -2 2 3 o 35.72 32.31
    -1 2 3 o 4261.58 4430.99
    0 2 3 o 20731.60 18199.60
    1 2 3 < 0.17 0.37
    2 2 3 o 930.01 943.23
    3 2 3 o 73.30 75.31
    4 2 3 o 52.31 45.54
    5 2 3 o 188.43 189.46
    6 2 3 o 215.60 222.92
    7 2 3 < 1.68 0.11
    8 2 3 < 2.85 0.54
    -8 3 3 < 8.38 11.49
    -7 3 3 < 6.03 4.08
    -6 3 3 < 6.03 4.97
    -5 3 3 < 0.84 0.23
    -4 3 3 < 2.85 1.20
    -3 3 3 o 138.60 132.70
    -2 3 3 o 3.02 1.98
    -1 3 3 o 981.81 994.88
    0 3 3 o 831.74 857.59
    1 3 3 o 939.14 946.04
    2 3 3 o 36.05 39.34
    3 3 3 o 1129.25 1070.93
    4 3 3 < 3.02 2.67
    5 3 3 o 25.65 21.23
    6 3 3 < -1.84 2.03
    7 3 3 < 1.01 2.74
    -7 4 3 < 2.01 5.50
    -6 4 3 o 34.20 36.79
    -5 4 3 < 5.03 0.22
    -4 4 3 o 4.19 3.57
    -3 4 3 o 120.62 122.86
    -2 4 3 o 73.12 67.63
    -1 4 3 o 40.75 39.30
    0 4 3 o 707.92 680.04
    1 4 3 < 0.17 0.30
    2 4 3 o 110.39 108.51
    3 4 3 o 58.19 61.33
    4 4 3 o 18.27 13.85
    6 4 3 < 4.19 1.20
    7 4 3 < 5.20 3.92
    -7 5 3 < 0.50 6.29
    -6 5 3 < 5.53 8.15
    -5 5 3 o 11.73 15.28
    -4 5 3 < 0.50 0.06
    -3 5 3 o 32.69 29.27
    -2 5 3 o 39.23 40.40
    -1 5 3 o 25.82 30.10
    0 5 3 o 483.83 481.34
    1 5 3 o 160.44 156.78
    2 5 3 o 15.93 14.60
    3 5 3 o 19.28 17.16
    4 5 3 o 37.55 31.01
    5 5 3 o 10.39 8.55
    6 5 3 < 4.69 2.24
    7 5 3 < 12.91 11.53
    -7 6 3 < 2.18 0.81
    -6 6 3 < -1.68 0.32
    -5 6 3 o 53.65 60.39
    -4 6 3 o 12.24 10.97
    -3 6 3 o 94.42 89.13
    -2 6 3 < 2.01 1.69
    -1 6 3 o 39.40 39.90
    0 6 3 o 310.73 297.09
    1 6 3 o 52.15 52.58
    2 6 3 o 18.78 18.64
    3 6 3 o 33.70 28.40
    4 6 3 < -1.34 0.38
    5 6 3 o 74.78 72.04
    6 6 3 o 15.76 11.78
    7 6 3 < 3.02 0.04
    -6 7 3 < -1.01 0.49
    -5 7 3 < 2.35 0.17
    -4 7 3 o 76.63 79.77
    -3 7 3 o 6.70 6.99
    -2 7 3 o 6.03 4.24
    -1 7 3 o 6.37 8.40
    0 7 3 o 12.91 13.41
    1 7 3 o 19.45 20.74
    2 7 3 o 19.28 20.04
    3 7 3 o 71.43 72.69
    4 7 3 < 1.01 0.42
    5 7 3 o 13.24 9.55
    6 7 3 < -0.17 0.69
    -6 8 3 < 16.26 18.14
    -5 8 3 < 2.35 2.57
    -4 8 3 o 8.88 6.89
    -3 8 3 o 91.89 80.69
    -2 8 3 < 1.51 1.88
    -1 8 3 o 146.77 139.55
    0 8 3 o 109.18 102.80
    1 8 3 o 30.68 33.95
    2 8 3 o 190.92 190.08
    3 8 3 o 12.07 10.80
    4 8 3 < 5.20 5.38
    5 8 3 o 22.96 14.82
    6 8 3 < 4.69 6.58
    -5 9 3 < -0.34 0.30
    -4 9 3 < 7.71 6.66
    -3 9 3 o 34.20 31.76
    -2 9 3 o 7.21 6.04
    -1 9 3 o 65.89 64.08
    0 9 3 < 1.01 0.26
    1 9 3 < 1.17 1.61
    2 9 3 o 71.93 61.62
    3 9 3 o 35.20 32.23
    4 9 3 o 74.61 78.88
    5 9 3 < 9.72 0.01
    -4 10 3 < 2.85 3.69
    -3 10 3 < 0.67 0.12
    -2 10 3 < 3.86 3.89
    -1 10 3 o 80.48 72.10
    0 10 3 o 10.06 12.59
    1 10 3 < 2.85 2.92
    2 10 3 o 16.26 17.02
    3 10 3 o 22.46 20.48
    4 10 3 o 23.97 14.14
    -3 11 3 < 5.53 6.36
    -2 11 3 < 2.35 3.36
    -1 11 3 < 3.86 0.02
    0 11 3 < -0.67 0.29
    1 11 3 < -2.18 0.27
    2 11 3 o 22.29 20.44
    3 11 3 < 12.57 8.75
    -8 0 4 < 49.78 0.17
    -7 0 4 < 18.77 19.20
    -6 0 4 o 190.26 205.34
    -5 0 4 < -3.02 1.26
    -4 0 4 o 41.75 40.19
    -3 0 4 o 1765.60 1733.68
    -2 0 4 o 508.32 538.62
    -1 0 4 o 76.21 80.01
    0 0 4 o 205.79 208.69
    1 0 4 o 898.04 899.41
    2 0 4 o 30.01 26.11
    3 0 4 o 8.21 9.93
    4 0 4 o 130.02 131.83
    5 0 4 o 69.93 82.64
    6 0 4 < 24.81 38.11
    7 0 4 < 9.05 1.83
    8 0 4 < 2.68 5.59
    -8 1 4 < 14.08 13.34
    -7 1 4 o 34.19 3.65
    -6 1 4 < 1.01 1.95
    -5 1 4 < 1.51 0.46
    -4 1 4 o 14.92 14.92
    -3 1 4 o 371.29 345.47
    -2 1 4 o 736.09 730.10
    -1 1 4 o 1866.33 1966.45
    0 1 4 o 2852.89 3033.14
    1 1 4 o 1028.00 1114.76
    2 1 4 o 108.76 113.61
    3 1 4 o 27.83 33.12
    4 1 4 o 116.25 114.15
    5 1 4 < -1.51 0.61
    6 1 4 o 45.77 36.14
    7 1 4 < 21.12 12.86
    8 1 4 < 3.86 0.00
    -8 2 4 < 20.28 3.23
    -7 2 4 < 3.52 0.86
    -6 2 4 o 77.63 75.40
    -5 2 4 o 248.10 268.24
    -4 2 4 o 65.40 63.25
    -3 2 4 o 134.59 139.32
    -2 2 4 o 7.04 6.61
    -1 2 4 o 1477.18 1564.24
    0 2 4 o 17075.20 15832.10
    1 2 4 o 84.75 88.04
    2 2 4 o 3.02 3.75
    3 2 4 o 256.09 226.81
    4 2 4 o 98.12 109.41
    5 2 4 o 630.52 647.55
    6 2 4 < 5.70 6.89
    7 2 4 < 2.18 0.07
    -8 3 4 < -2.35 0.95
    -7 3 4 < 5.20 8.12
    -6 3 4 < 0.67 0.76
    -5 3 4 o 10.90 13.03
    -4 3 4 o 4.53 5.21
    -3 3 4 o 86.22 89.05
    -2 3 4 o 72.12 68.09
    -1 3 4 o 99.51 98.84
    0 3 4 o 608.95 561.11
    1 3 4 o 26.99 26.44
    2 3 4 o 305.23 298.51
    3 3 4 o 11.57 12.20
    4 3 4 o 22.97 20.11
    5 3 4 o 89.38 100.23
    6 3 4 < -1.34 0.01
    7 3 4 < 14.75 11.12
    -7 4 4 < 7.21 6.09
    -6 4 4 < 9.22 6.19
    -4 4 4 < 1.17 1.96
    -3 4 4 o 161.93 162.74
    -2 4 4 o 94.44 97.26
    -1 4 4 o 687.28 630.55
    0 4 4 o 306.83 308.19
    1 4 4 o 39.24 37.25
    2 4 4 o 165.31 156.43
    3 4 4 o 177.70 161.62
    4 4 4 < 5.70 6.01
    5 4 4 o 14.58 14.00
    6 4 4 o 48.96 58.17
    7 4 4 < 14.75 3.59
    -7 5 4 < 8.88 5.36
    -6 5 4 < 6.37 6.20
    -5 5 4 o 68.41 74.75
    -4 5 4 o 266.38 262.41
    -3 5 4 < 0.84 2.27
    -2 5 4 o 15.93 16.17
    -1 5 4 o 100.14 98.60
    0 5 4 o 11.57 13.16
    1 5 4 o 37.89 38.91
    2 5 4 o 434.25 434.70
    3 5 4 o 313.02 310.96
    4 5 4 o 7.38 7.53
    5 5 4 < 2.68 4.42
    6 5 4 < 7.04 5.31
    7 5 4 o 18.77 8.79
    -7 6 4 < 19.95 9.53
    -6 6 4 < 5.53 1.22
    -5 6 4 o 39.90 42.35
    -4 6 4 o 138.87 128.56
    -3 6 4 o 62.21 63.57
    -2 6 4 o 120.60 111.60
    -1 6 4 o 168.81 165.07
    0 6 4 < 1.01 2.44
    1 6 4 o 3.02 2.94
    2 6 4 o 5.03 5.86
    3 6 4 < 2.85 3.33
    4 6 4 < 0.50 0.22
    5 6 4 o 9.89 12.06
    6 6 4 < 8.05 1.89
    -6 7 4 < 2.18 0.95
    -5 7 4 < -0.84 3.14
    -4 7 4 < 0.34 0.51
    -3 7 4 o 26.99 23.44
    -2 7 4 o 333.96 321.27
    -1 7 4 o 6.70 7.02
    0 7 4 o 21.79 24.02
    1 7 4 o 52.98 58.79
    2 7 4 < 1.34 3.75
    3 7 4 o 89.38 84.39
    4 7 4 o 17.94 19.04
    5 7 4 < 5.36 1.01
    6 7 4 < 3.69 3.52
    -6 8 4 < 6.03 3.96
    -5 8 4 < -0.50 0.00
    -4 8 4 < -1.34 0.76
    -3 8 4 o 87.70 85.30
    -2 8 4 o 39.40 41.81
    -1 8 4 o 9.39 11.23
    0 8 4 o 13.41 14.48
    1 8 4 < 0.67 1.85
    2 8 4 o 140.56 141.14
    3 8 4 < -0.50 0.46
    4 8 4 < -0.34 0.35
    5 8 4 < 2.51 0.72
    -5 9 4 < 5.20 2.45
    -4 9 4 < 0.84 1.20
    -3 9 4 < -1.34 0.09
    -2 9 4 o 12.07 13.39
    -1 9 4 < 1.84 1.64
    0 9 4 < 3.02 3.18
    1 9 4 o 38.06 39.89
    2 9 4 o 22.80 27.17
    3 9 4 o 47.44 48.13
    4 9 4 < 6.87 0.65
    5 9 4 < 7.38 3.70
    -4 10 4 < 7.04 0.59
    -3 10 4 < -2.18 0.52
    -2 10 4 o 27.83 23.07
    -1 10 4 < 3.52 1.04
    0 10 4 o 8.05 9.76
    1 10 4 o 13.58 11.55
    2 10 4 < 3.52 2.87
    3 10 4 < 2.68 3.60
    4 10 4 o 21.62 15.71
    -3 11 4 < 12.74 6.68
    -2 11 4 < 2.18 6.20
    -1 11 4 < 4.86 8.73
    0 11 4 < 3.69 4.97
    1 11 4 < 0.84 0.01
    2 11 4 < 4.86 8.51
    -8 1 5 < 49.28 0.00
    -7 1 5 < 3.02 4.49
    -6 1 5 < 6.87 5.60
    -5 1 5 o 12.91 11.51
    -4 1 5 o 64.56 62.69
    -3 1 5 o 559.09 559.14
    -2 1 5 o 282.53 281.45
    -1 1 5 o 49.48 50.19
    0 1 5 o 459.67 494.62
    1 1 5 o 626.46 583.83
    2 1 5 o 518.01 500.43
    3 1 5 o 114.91 102.55
    4 1 5 o 58.36 66.57
    5 1 5 < 8.05 5.55
    6 1 5 < 5.03 5.78
    7 1 5 < 9.55 7.35
    -8 2 5 < 10.06 0.17
    -7 2 5 < 6.70 3.54
    -6 2 5 o 162.39 185.79
    -5 2 5 o 52.14 45.64
    -4 2 5 o 24.31 20.19
    -3 2 5 o 482.46 432.05
    -2 2 5 o 140.33 137.90
    -1 2 5 o 10.06 9.54
    0 2 5 o 5043.97 5306.07
    1 2 5 o 637.10 668.03
    2 2 5 o 8.72 7.03
    3 2 5 o 25.31 19.28
    4 2 5 o 101.48 111.76
    5 2 5 o 420.50 445.43
    6 2 5 o 27.32 22.81
    7 2 5 < -0.17 4.78
    -8 3 5 < -5.87 0.02
    -7 3 5 < 30.68 41.17
    -6 3 5 o 61.19 51.97
    -5 3 5 < 0.00 0.73
    -4 3 5 o 20.79 18.33
    -3 3 5 o 625.41 643.17
    -2 3 5 < 1.01 0.46
    -1 3 5 o 485.42 481.08
    1 3 5 o 6.87 6.81
    2 3 5 o 54.50 57.97
    3 3 5 < 1.01 2.10
    4 3 5 < 5.03 7.15
    5 3 5 < -0.50 0.26
    6 3 5 o 31.52 35.58
    7 3 5 < 1.17 0.72
    -7 4 5 < 11.90 13.89
    -6 4 5 o 292.87 301.33
    -5 4 5 o 84.01 90.40
    -4 4 5 o 63.72 64.72
    -3 4 5 < 1.68 0.80
    -2 4 5 < 0.17 1.47
    -1 4 5 o 3507.41 3469.07
    0 4 5 o 597.47 563.46
    1 4 5 o 389.30 375.25
    2 4 5 o 6.87 4.46
    3 4 5 o 47.28 42.42
    4 4 5 o 303.06 311.93
    5 4 5 o 173.63 177.10
    6 4 5 o 38.39 46.75
    7 4 5 < 2.68 2.12
    -7 5 5 < -5.53 2.91
    -6 5 5 < 6.70 5.69
    -5 5 5 o 16.26 15.33
    -4 5 5 o 47.62 47.08
    -3 5 5 < 2.51 3.01
    -2 5 5 o 38.23 38.13
    -1 5 5 o 9.39 8.84
    0 5 5 o 17.10 18.05
    1 5 5 o 70.60 71.24
    2 5 5 o 7.38 6.25
    3 5 5 o 23.30 18.86
    4 5 5 o 5.70 3.97
    5 5 5 < 10.90 8.15
    6 5 5 < 13.58 4.88
    7 5 5 < -3.35 1.42
    -7 6 5 < 1.34 0.55
    -6 6 5 o 26.82 26.04
    -5 6 5 < 3.69 2.35
    -4 6 5 o 221.66 222.10
    -3 6 5 o 27.66 28.20
    -2 6 5 < 0.17 0.44
    -1 6 5 < 1.17 1.86
    0 6 5 o 97.61 96.83
    1 6 5 o 244.59 242.46
    2 6 5 o 10.90 10.15
    3 6 5 < 1.01 0.70
    4 6 5 < -1.01 0.71
    5 6 5 o 14.58 12.94
    6 6 5 o 18.27 18.55
    -6 7 5 < 1.68 3.33
    -5 7 5 < 1.01 0.44
    -4 7 5 o 26.65 29.02
    -3 7 5 o 438.21 422.67
    -2 7 5 o 219.15 211.11
    -1 7 5 < 1.51 2.25
    0 7 5 o 63.05 62.79
    1 7 5 o 253.09 236.10
    2 7 5 o 139.22 141.90
    3 7 5 o 129.48 125.93
    4 7 5 o 12.40 9.00
    5 7 5 < 3.18 1.50
    6 7 5 < 3.52 6.36
    -6 8 5 < -3.69 0.08
    -5 8 5 o 20.79 20.07
    -4 8 5 o 13.24 7.78
    -3 8 5 o 22.13 23.23
    -2 8 5 o 37.72 43.32
    -1 8 5 o 8.88 10.50
    0 8 5 o 32.86 32.50
    1 8 5 o 64.89 56.36
    2 8 5 < 1.17 1.91
    3 8 5 o 50.80 44.55
    4 8 5 < 5.20 2.72
    5 8 5 < 9.05 3.71
    -5 9 5 < 6.20 1.53
    -4 9 5 < 0.67 0.61
    -3 9 5 < 1.84 3.24
    -2 9 5 o 30.01 32.38
    -1 9 5 o 9.72 12.35
    0 9 5 o 5.87 8.89
    1 9 5 < 2.35 0.57
    2 9 5 < -1.01 0.26
    3 9 5 < 3.52 5.19
    4 9 5 < -1.68 0.00
    5 9 5 < 5.03 3.80
    -4 10 5 < -2.68 2.63
    -3 10 5 < 9.22 1.28
    -2 10 5 < 1.01 0.03
    -1 10 5 < 1.34 0.70
    0 10 5 o 20.28 21.94
    1 10 5 o 17.60 14.70
    2 10 5 < 2.18 1.05
    3 10 5 o 18.77 15.11
    4 10 5 < 5.03 5.40
    -3 11 5 < -6.54 1.58
    -2 11 5 < -0.34 0.02
    -1 11 5 < -0.17 0.00
    0 11 5 < 3.35 0.98
    1 11 5 < 5.03 5.02
    2 11 5 < -0.50 0.02
    -8 0 6 < 36.37 6.16
    -7 0 6 < 16.43 9.33
    -6 0 6 < 3.18 9.55
    -5 0 6 o 169.29 176.04
    -4 0 6 o 358.71 348.50
    -3 0 6 o 317.94 293.95
    -2 0 6 < 1.01 1.37
    -1 0 6 o 15.26 16.38
    0 0 6 o 1676.51 1746.05
    1 0 6 o 8.72 10.92
    2 0 6 o 2066.34 1965.22
    4 0 6 o 290.53 305.94
    5 0 6 o 77.47 71.37
    6 0 6 o 108.01 129.60
    7 0 6 < 7.71 1.97
    -8 1 6 o 39.73 30.48
    -7 1 6 < 8.88 1.83
    -6 1 6 o 42.25 38.37
    -5 1 6 < -3.86 0.06
    -4 1 6 o 105.84 97.51
    -3 1 6 o 323.35 312.13
    -2 1 6 o 216.57 217.94
    -1 1 6 o 615.11 657.58
    0 1 6 o 150.32 142.05
    1 1 6 o 38.57 38.39
    2 1 6 o 699.93 684.55
    3 1 6 o 954.97 929.49
    4 1 6 o 22.97 19.47
    5 1 6 o 76.63 78.95
    6 1 6 < 6.20 3.75
    7 1 6 < 9.39 5.59
    -8 2 6 < 10.39 1.77
    -7 2 6 < 15.25 13.75
    -6 2 6 < 3.02 5.05
    -5 2 6 < 0.84 0.04
    -4 2 6 o 83.02 85.06
    -3 2 6 < 0.00 0.11
    -2 2 6 o 27.66 25.96
    -1 2 6 o 29.51 31.90
    0 2 6 o 663.24 660.95
    1 2 6 o 1310.04 1300.06
    2 2 6 o 22.30 23.65
    3 2 6 < -0.84 0.25
    4 2 6 < 4.69 4.44
    5 2 6 < 3.18 3.32
    6 2 6 o 17.43 23.75
    7 2 6 < -7.04 2.17
    -7 3 6 o 16.43 4.08
    -6 3 6 o 10.56 5.84
    -5 3 6 o 49.96 51.61
    -4 3 6 o 107.01 112.31
    -3 3 6 o 24.64 28.85
    -2 3 6 o 272.29 246.20
    -1 3 6 o 137.47 138.51
    0 3 6 o 242.30 239.00
    1 3 6 o 138.98 147.34
    2 3 6 < 2.01 2.01
    3 3 6 < 0.67 0.05
    4 3 6 o 42.42 39.30
    5 3 6 < 1.84 2.36
    6 3 6 < 8.72 6.16
    7 3 6 < 9.22 8.17
    -7 4 6 < 12.07 14.08
    -6 4 6 o 96.59 95.39
    -5 4 6 < 1.34 0.04
    -4 4 6 < 1.01 0.28
    -3 4 6 o 51.98 49.35
    -2 4 6 o 161.27 151.29
    -1 4 6 o 2939.84 2995.70
    0 4 6 o 250.08 228.87
    1 4 6 o 46.62 46.90
    2 4 6 o 65.07 66.41
    3 4 6 < 2.01 3.49
    4 4 6 o 115.88 98.23
    5 4 6 < -2.01 0.82
    6 4 6 < 4.53 1.13
    7 4 6 < -2.01 0.23
    -7 5 6 < 5.70 0.16
    -6 5 6 o 11.23 7.06
    -5 5 6 o 10.56 10.84
    -4 5 6 o 13.24 14.56
    -3 5 6 < -1.34 0.01
    -2 5 6 o 6.03 6.49
    -1 5 6 o 31.52 27.76
    0 5 6 o 30.34 28.29
    1 5 6 < 1.51 0.68
    2 5 6 o 103.99 104.91
    3 5 6 o 10.90 10.19
    4 5 6 < -0.50 0.15
    5 5 6 o 18.10 14.75
    6 5 6 < 14.75 3.66
    7 5 6 < 14.58 2.12
    -7 6 6 < -8.05 0.27
    -6 6 6 < 0.17 0.01
    -5 6 6 < 2.01 2.63
    -4 6 6 < 0.67 0.00
    -2 6 6 o 29.84 27.69
    -1 6 6 < 0.17 0.51
    0 6 6 o 60.03 58.64
    1 6 6 o 45.44 42.49
    2 6 6 o 131.51 130.70
    3 6 6 < 3.69 7.05
    4 6 6 o 16.60 17.31
    5 6 6 < 2.68 0.10
    6 6 6 < 6.54 5.99
    -6 7 6 < 1.68 2.63
    -5 7 6 o 10.56 7.54
    -4 7 6 < 0.17 2.19
    -3 7 6 o 17.10 17.48
    -2 7 6 < 0.34 0.43
    -1 7 6 o 35.88 39.43
    0 7 6 o 3.69 5.46
    1 7 6 < 3.02 3.22
    2 7 6 o 16.43 11.06
    3 7 6 o 58.68 57.80
    4 7 6 o 10.39 10.49
    5 7 6 < 8.21 0.01
    6 7 6 < 4.69 4.70
    -6 8 6 < -3.35 2.69
    -5 8 6 < 1.34 0.63
    -4 8 6 < 3.69 3.60
    -3 8 6 < 1.01 0.21
    -1 8 6 < -1.34 0.01
    0 8 6 < -1.17 0.42
    1 8 6 o 7.88 6.98
    2 8 6 < 2.51 0.66
    3 8 6 o 76.62 73.12
    4 8 6 < 3.86 0.74
    5 8 6 < 0.17 0.08
    -5 9 6 < 3.35 3.37
    -4 9 6 < 4.19 0.02
    -3 9 6 < 1.01 0.86
    -2 9 6 < 5.87 5.13
    -1 9 6 o 8.55 11.90
    0 9 6 o 10.23 10.17
    1 9 6 < 5.03 6.60
    2 9 6 o 32.35 33.40
    3 9 6 < 3.18 1.59
    4 9 6 < 9.72 3.78
    -4 10 6 < 5.20 12.43
    -3 10 6 < 3.69 1.37
    -2 10 6 < 6.87 10.67
    -1 10 6 o 27.49 32.12
    0 10 6 o 27.49 31.11
    1 10 6 < 3.35 0.46
    2 10 6 o 8.21 1.70
    3 10 6 < 0.67 2.97
    -2 11 6 < 8.38 1.76
    -1 11 6 < -2.51 4.63
    0 11 6 < -2.51 5.51
    1 11 6 < -1.68 0.05
    2 11 6 < -1.17 0.10
    -8 1 7 < 6.37 1.34
    -7 1 7 < -0.34 1.32
    -6 1 7 < 3.69 6.56
    -5 1 7 o 59.19 69.32
    -4 1 7 o 38.22 32.91
    -3 1 7 o 689.38 635.89
    -2 1 7 o 127.21 125.77
    -1 1 7 o 55.85 52.30
    0 1 7 o 880.15 903.24
    1 1 7 o 938.02 966.39
    2 1 7 o 110.72 98.94
    3 1 7 o 39.06 33.74
    4 1 7 o 43.76 39.99
    5 1 7 o 27.49 28.55
    6 1 7 o 103.80 107.21
    7 1 7 o 11.90 8.72
    -8 2 7 o 64.87 2.44
    -7 2 7 < 7.54 1.76
    -6 2 7 < 3.02 7.32
    -5 2 7 o 17.43 21.26
    -4 2 7 o 88.22 90.67
    -3 2 7 o 238.61 237.37
    -2 2 7 o 166.19 160.89
    -1 2 7 o 1287.76 1246.99
    0 2 7 o 15.26 12.62
    1 2 7 < 1.34 1.48
    2 2 7 o 102.33 93.60
    3 2 7 o 158.39 148.62
    4 2 7 o 16.43 12.90
    5 2 7 o 137.88 147.80
    6 2 7 o 32.19 36.78
    7 2 7 < 3.18 6.02
    -7 3 7 < 7.04 4.26
    -6 3 7 o 52.48 52.18
    -5 3 7 o 61.20 60.23
    -4 3 7 o 150.65 149.23
    -3 3 7 < 1.01 1.20
    -2 3 7 o 47.12 45.63
    -1 3 7 o 347.59 352.67
    0 3 7 o 125.20 134.46
    1 3 7 o 106.21 115.44
    2 3 7 o 998.92 1007.93
    3 3 7 o 37.89 40.40
    4 3 7 o 121.27 127.71
    5 3 7 o 16.60 20.39
    6 3 7 < 7.21 4.82
    7 3 7 < 1.68 0.23
    -7 4 7 o 21.46 16.38
    -6 4 7 o 40.40 28.54
    -5 4 7 o 283.65 277.58
    -4 4 7 o 32.36 33.80
    -3 4 7 < 2.18 2.92
    -2 4 7 o 239.43 233.84
    -1 4 7 o 1357.54 1366.04
    0 4 7 o 3191.05 3175.15
    1 4 7 o 118.78 120.15
    2 4 7 < 1.34 0.37
    3 4 7 o 5.36 4.57
    4 4 7 o 217.97 212.94
    5 4 7 o 335.76 355.85
    6 4 7 o 40.07 41.92
    7 4 7 < -4.36 0.01
    -7 5 7 o 23.80 16.63
    -6 5 7 < 2.35 3.76
    -5 5 7 < 4.19 5.36
    -4 5 7 o 70.76 77.72
    -3 5 7 o 31.18 34.16
    -2 5 7 o 85.03 84.95
    -1 5 7 o 8.05 6.34
    0 5 7 o 221.59 216.04
    1 5 7 o 24.48 26.82
    2 5 7 o 21.29 22.74
    3 5 7 o 28.67 28.92
    4 5 7 o 26.15 23.50
    5 5 7 o 54.82 59.98
    6 5 7 < 3.69 1.80
    -7 6 7 < 14.92 2.80
    -6 6 7 < -0.34 0.15
    -5 6 7 < 5.87 4.98
    -4 6 7 o 8.38 11.15
    -3 6 7 o 362.38 355.89
    -2 6 7 o 35.21 28.90
    -1 6 7 o 131.35 135.26
    0 6 7 o 8.21 8.27
    1 6 7 o 6.03 7.07
    2 6 7 o 278.17 284.15
    3 6 7 o 14.58 17.54
    4 6 7 < 3.02 2.75
    5 6 7 < 19.11 9.75
    6 6 7 < 4.69 4.03
    -6 7 7 < -7.71 0.27
    -5 7 7 o 17.77 17.82
    -4 7 7 < 3.69 4.63
    -3 7 7 o 46.61 49.70
    -2 7 7 o 60.02 52.13
    -1 7 7 o 26.32 21.55
    0 7 7 o 14.92 14.81
    1 7 7 o 22.97 24.15
    2 7 7 o 407.26 395.58
    3 7 7 o 89.38 87.02
    4 7 7 o 14.25 10.33
    5 7 7 < 8.21 5.72
    6 7 7 < 17.60 8.44
    -5 8 7 o 24.47 23.85
    -4 8 7 o 13.91 14.19
    -3 8 7 o 8.88 7.34
    -2 8 7 o 14.08 15.27
    -1 8 7 o 17.94 24.35
    0 8 7 o 38.90 44.98
    1 8 7 o 21.62 22.27
    2 8 7 o 21.62 20.38
    3 8 7 < 3.02 1.44
    4 8 7 < 1.51 0.16
    5 8 7 < 2.68 4.18
    -5 9 7 < 0.17 0.04
    -4 9 7 < -1.01 1.68
    -3 9 7 < -4.36 0.11
    -2 9 7 o 25.98 33.41
    -1 9 7 o 30.18 33.04
    0 9 7 < 2.01 2.56
    1 9 7 < 4.02 2.58
    2 9 7 < -0.34 0.02
    3 9 7 < 1.01 0.00
    4 9 7 < 5.53 1.33
    -4 10 7 < -5.20 0.76
    -3 10 7 < 1.51 1.17
    -2 10 7 < 2.01 0.98
    -1 10 7 < 6.37 6.08
    0 10 7 < -1.34 0.53
    1 10 7 < 4.53 0.77
    2 10 7 < 0.67 0.63
    3 10 7 < 8.38 0.00
    -2 11 7 < 4.02 2.21
    -1 11 7 < 4.69 6.12
    0 11 7 < 2.01 0.07
    1 11 7 < 8.05 1.16
    2 11 7 < 8.55 1.62
    -8 0 8 < 40.90 9.76
    -7 0 8 < 18.61 17.46
    -6 0 8 o 21.96 19.14
    -5 0 8 o 17.10 17.81
    -4 0 8 o 185.10 184.17
    -3 0 8 o 77.32 80.01
    -2 0 8 o 94.12 97.48
    -1 0 8 o 7.88 8.43
    0 0 8 o 133.63 143.94
    1 0 8 o 27.33 31.66
    2 0 8 o 131.22 131.40
    3 0 8 o 327.88 308.14
    4 0 8 o 26.82 17.41
    5 0 8 o 16.76 17.32
    6 0 8 < 12.24 4.79
    7 0 8 < 7.21 5.04
    -8 1 8 < 3.18 4.81
    -7 1 8 < 18.77 13.24
    -6 1 8 < 7.38 0.00
    -5 1 8 < 1.68 1.17
    -4 1 8 o 39.57 44.87
    -3 1 8 o 1077.52 1030.78
    -2 1 8 o 59.03 60.63
    -1 1 8 o 564.38 581.33
    0 1 8 o 34.37 35.58
    1 1 8 o 29.01 29.53
    2 1 8 o 91.76 97.46
    4 1 8 < 0.00 0.46
    5 1 8 < -2.01 2.04
    6 1 8 < -1.17 0.45
    7 1 8 < 6.54 3.26
    -7 2 8 < 4.19 0.19
    -6 2 8 o 150.96 158.07
    -5 2 8 o 6.20 5.39
    -4 2 8 o 50.13 50.91
    -3 2 8 < 1.01 1.32
    -2 2 8 o 63.73 70.99
    -1 2 8 o 2038.86 1950.19
    0 2 8 o 414.27 397.27
    1 2 8 o 97.30 98.88
    2 2 8 o 61.54 54.93
    3 2 8 < 2.01 1.12
    4 2 8 o 76.80 82.73
    5 2 8 o 142.41 156.66
    6 2 8 < 6.20 5.93
    7 2 8 < -2.85 0.83
    -7 3 8 < 3.52 1.59
    -6 3 8 < 1.34 0.43
    -5 3 8 o 6.87 8.61
    -4 3 8 o 243.37 231.74
    -3 3 8 o 57.18 56.85
    -2 3 8 < 1.01 1.56
    -1 3 8 o 510.70 496.66
    0 3 8 o 416.64 403.93
    1 3 8 o 125.18 136.20
    2 3 8 o 55.00 56.54
    3 3 8 < 1.51 1.31
    4 3 8 o 29.67 25.74
    5 3 8 o 23.47 26.48
    6 3 8 < 5.87 0.46
    7 3 8 < -3.35 1.12
    -7 4 8 < -0.67 1.16
    -6 4 8 o 70.75 66.32
    -5 4 8 o 87.53 78.93
    -4 4 8 o 304.55 306.16
    -3 4 8 < 2.85 1.33
    -2 4 8 o 73.29 74.15
    -1 4 8 o 69.59 64.26
    0 4 8 o 2134.52 2164.93
    1 4 8 o 108.87 113.58
    2 4 8 o 24.14 22.63
    3 4 8 < 2.18 0.73
    4 4 8 o 77.47 76.78
    5 4 8 o 90.21 89.38
    6 4 8 < 6.70 0.99
    7 4 8 < 15.76 5.48
    -7 5 8 o 10.39 7.72
    -6 5 8 < 6.37 6.34
    -5 5 8 < 5.36 5.86
    -4 5 8 o 137.54 137.74
    -3 5 8 o 432.46 424.71
    -2 5 8 o 101.31 103.88
    -1 5 8 o 275.56 277.04
    0 5 8 o 392.22 386.82
    1 5 8 o 58.86 58.42
    2 5 8 o 110.53 109.30
    3 5 8 o 240.16 240.32
    4 5 8 < 3.02 0.06
    5 5 8 < 3.35 0.00
    6 5 8 < 11.57 5.30
    -6 6 8 o 42.92 38.86
    -5 6 8 < -0.34 0.01
    -4 6 8 o 21.29 22.36
    -3 6 8 o 164.74 163.67
    -2 6 8 o 127.65 135.67
    -1 6 8 o 90.73 89.27
    0 6 8 o 143.43 143.43
    1 6 8 o 57.34 61.50
    2 6 8 o 238.34 258.84
    3 6 8 o 171.10 159.80
    4 6 8 o 20.45 20.13
    5 6 8 o 26.32 25.43
    6 6 8 < -3.35 0.50
    -6 7 8 < 1.01 1.02
    -5 7 8 < 6.20 9.33
    -4 7 8 < 1.34 0.11
    -3 7 8 < 0.34 0.21
    -2 7 8 < 1.51 1.63
    -1 7 8 o 16.09 18.04
    0 7 8 < 3.35 0.40
    1 7 8 o 63.55 65.69
    2 7 8 < 2.51 2.37
    3 7 8 < 1.51 1.18
    4 7 8 < 1.84 0.17
    5 7 8 o 10.73 1.72
    -5 8 8 < -4.53 0.02
    -4 8 8 o 8.05 5.97
    -3 8 8 < 3.35 0.20
    -2 8 8 o 72.10 69.85
    -1 8 8 < 0.50 0.53
    0 8 8 < 2.35 0.98
    1 8 8 < 4.53 3.56
    2 8 8 < 3.18 0.35
    3 8 8 o 18.44 15.97
    4 8 8 < 4.53 1.98
    5 8 8 < 9.72 1.06
    -5 9 8 < -1.68 0.02
    -4 9 8 < 6.54 13.94
    -3 9 8 < 3.52 4.40
    -2 9 8 < -0.67 0.30
    -1 9 8 o 9.39 10.19
    0 9 8 o 28.33 30.02
    1 9 8 < 0.34 4.00
    2 9 8 < 1.01 0.73
    3 9 8 < 3.69 2.38
    4 9 8 < 12.24 1.88
    -3 10 8 < -2.35 0.77
    -2 10 8 < 1.34 2.17
    -1 10 8 < -1.68 0.10
    0 10 8 < 1.01 0.11
    1 10 8 o 13.41 10.64
    2 10 8 < 2.85 0.67
    3 10 8 < 12.57 3.15
    -2 11 8 < -2.35 1.50
    -1 11 8 < 0.17 0.19
    0 11 8 < 1.51 0.03
    1 11 8 < 0.00 1.59
    -7 1 9 < -6.20 2.54
    -6 1 9 < 8.21 7.99
    -5 1 9 o 43.25 40.79
    -4 1 9 o 2.68 1.35
    -3 1 9 o 7.04 7.12
    -2 1 9 o 91.75 87.82
    -1 1 9 o 520.03 508.68
    0 1 9 o 3.69 3.14
    1 1 9 o 64.23 57.80
    2 1 9 o 296.12 276.30
    3 1 9 o 87.04 85.11
    4 1 9 < 4.02 5.98
    5 1 9 < 3.35 0.26
    6 1 9 < -2.01 0.03
    7 1 9 o 13.07 9.71
    -7 2 9 < 11.57 3.49
    -6 2 9 < 3.35 1.75
    -5 2 9 o 19.28 21.30
    -4 2 9 < 1.51 1.39
    -3 2 9 o 122.29 122.02
    -2 2 9 o 9.39 9.12
    -1 2 9 o 219.95 196.89
    0 2 9 o 353.39 342.11
    1 2 9 o 81.18 85.07
    2 2 9 o 98.79 95.94
    3 2 9 o 52.98 51.42
    4 2 9 o 90.06 101.01
    5 2 9 < -2.18 0.79
    6 2 9 < 0.17 2.96
    7 2 9 < 13.74 0.76
    -7 3 9 < 9.89 1.35
    -6 3 9 o 26.65 19.93
    -5 3 9 o 10.39 11.48
    -4 3 9 o 16.26 13.57
    -2 3 9 o 18.78 17.44
    -1 3 9 < -0.84 0.70
    0 3 9 o 10.73 12.91
    1 3 9 o 140.10 135.70
    2 3 9 o 94.76 89.81
    3 3 9 o 16.60 13.50
    4 3 9 < -0.50 1.09
    5 3 9 o 31.35 27.36
    6 3 9 < 12.07 8.40
    7 3 9 < 4.36 1.07
    -7 4 9 < 2.68 0.00
    -6 4 9 < 2.51 3.53
    -5 4 9 < 0.67 0.26
    -4 4 9 o 379.05 379.93
    -3 4 9 o 30.85 34.59
    -2 4 9 o 16.26 15.25
    -1 4 9 o 4.36 3.76
    0 4 9 o 66.24 70.76
    1 4 9 o 627.12 613.25
    2 4 9 o 12.24 12.03
    3 4 9 < -0.17 0.18
    4 4 9 o 20.28 19.84
    5 4 9 o 38.73 38.35
    6 4 9 < 4.02 1.32
    -7 5 9 < 9.39 15.05
    -6 5 9 < 1.01 1.28
    -5 5 9 < -0.34 1.25
    -4 5 9 < -0.67 1.59
    -3 5 9 o 201.69 199.67
    -2 5 9 o 327.98 326.57
    -1 5 9 o 43.42 36.61
    0 5 9 o 7.54 8.40
    1 5 9 o 94.59 96.46
    2 5 9 o 65.40 69.75
    3 5 9 o 228.04 220.94
    4 5 9 < 3.86 1.31
    5 5 9 < 16.43 8.11
    6 5 9 o 17.27 17.57
    -6 6 9 o 78.30 69.54
    -5 6 9 < 0.84 1.28
    -4 6 9 o 14.92 14.90
    -2 6 9 < 2.18 0.60
    -1 6 9 o 610.21 625.20
    1 6 9 o 12.07 9.11
    2 6 9 o 60.19 59.88
    3 6 9 < 1.84 2.24
    4 6 9 o 69.92 68.10
    5 6 9 < 7.04 3.35
    6 6 9 < 5.70 0.93
    -6 7 9 o 15.42 13.03
    -5 7 9 < 0.84 0.00
    -4 7 9 < 7.71 5.49
    -3 7 9 < -1.68 0.02
    -2 7 9 o 48.45 55.88
    -1 7 9 o 9.72 8.26
    0 7 9 o 11.23 12.18
    1 7 9 o 23.64 23.49
    2 7 9 o 5.87 6.61
    3 7 9 o 46.27 42.70
    4 7 9 < -1.01 1.60
    5 7 9 < 10.90 0.56
    -5 8 9 o 22.97 22.81
    -4 8 9 o 13.08 18.29
    -3 8 9 o 17.94 19.47
    -2 8 9 o 16.76 18.28
    -1 8 9 < 1.84 2.36
    0 8 9 < -1.68 0.03
    1 8 9 o 13.58 15.12
    2 8 9 < 3.35 1.88
    3 8 9 o 10.39 12.41
    4 8 9 < 7.38 0.04
    5 8 9 < 5.36 0.19
    -4 9 9 < -5.53 3.39
    -3 9 9 o 13.75 8.73
    -2 9 9 < 0.34 0.77
    -1 9 9 < 0.17 1.08
    0 9 9 < 3.52 2.19
    1 9 9 < 2.85 1.22
    2 9 9 < 7.71 8.93
    3 9 9 < 3.86 1.18
    4 9 9 < 16.26 1.54
    -3 10 9 < -3.02 0.25
    -2 10 9 < -2.68 0.70
    -1 10 9 < -3.35 0.82
    0 10 9 o 10.56 4.24
    1 10 9 < 3.35 0.60
    2 10 9 < 2.35 3.55
    3 10 9 < 10.22 0.83
    -1 11 9 < -3.35 0.88
    0 11 9 < 7.54 6.68
    -7 0 10 o 63.53 31.66
    -6 0 10 o 77.97 80.34
    -5 0 10 < 1.01 1.88
    -4 0 10 o 43.59 39.37
    -3 0 10 < 2.35 2.23
    -2 0 10 o 355.82 353.41
    -1 0 10 o 838.24 802.90
    0 0 10 o 385.82 392.83
    1 0 10 o 405.30 414.79
    2 0 10 < 1.51 0.85
    3 0 10 o 124.63 118.94
    4 0 10 o 74.45 82.94
    5 0 10 o 245.36 276.73
    6 0 10 < -3.02 2.07
    7 0 10 < 9.72 2.24
    -7 1 10 < 9.89 6.12
    -6 1 10 o 37.22 35.11
    -5 1 10 o 5.20 6.04
    -4 1 10 o 4.69 3.04
    -3 1 10 o 5.03 5.28
    -2 1 10 o 11.06 10.33
    -1 1 10 o 158.43 149.59
    0 1 10 < 0.67 0.18
    1 1 10 < 1.51 0.77
    2 1 10 o 501.05 493.78
    3 1 10 o 22.97 19.41
    4 1 10 o 235.47 250.60
    5 1 10 < 1.17 3.77
    6 1 10 o 19.45 19.48
    7 1 10 < -0.67 0.46
    -7 2 10 < 15.76 0.69
    -6 2 10 < 1.84 2.34
    -5 2 10 o 126.79 124.49
    -4 2 10 o 85.19 87.35
    -3 2 10 o 77.98 75.40
    -2 2 10 < 0.17 1.18
    -1 2 10 < 1.84 1.21
    0 2 10 o 687.82 662.03
    1 2 10 o 57.01 52.98
    2 2 10 o 42.92 39.21
    3 2 10 o 6.03 4.65
    4 2 10 < 2.35 1.68
    5 2 10 o 110.01 109.65
    6 2 10 o 27.66 24.44
    7 2 10 < 9.22 6.36
    -7 3 10 < -0.34 0.18
    -6 3 10 < 4.53 0.00
    -5 3 10 < -0.17 0.16
    -4 3 10 < 2.68 1.18
    -3 3 10 o 4.53 3.32
    -2 3 10 < 0.50 1.30
    -1 3 10 o 81.01 81.60
    0 3 10 o 78.49 72.94
    1 3 10 o 134.04 119.75
    2 3 10 o 43.09 41.19
    3 3 10 < -0.17 0.01
    4 3 10 < 2.85 1.55
    5 3 10 < 4.19 3.77
    6 3 10 < 0.17 4.23
    -7 4 10 < 4.53 4.76
    -6 4 10 o 21.46 24.43
    -5 4 10 < 0.00 0.33
    -4 4 10 o 6.20 5.48
    -3 4 10 o 347.48 352.66
    -2 4 10 < 2.01 2.08
    -1 4 10 o 98.12 98.30
    0 4 10 < 1.01 0.48
    1 4 10 o 43.09 48.13
    2 4 10 o 142.09 142.92
    3 4 10 o 6.37 9.17
    4 4 10 < 3.02 2.95
    5 4 10 o 81.82 81.36
    6 4 10 < 8.05 2.68
    -7 5 10 < 9.05 2.69
    -6 5 10 o 23.13 19.73
    -5 5 10 < 1.68 1.14
    -4 5 10 o 13.24 13.53
    -3 5 10 o 55.00 60.53
    -2 5 10 o 33.70 34.49
    -1 5 10 o 25.82 21.29
    1 5 10 o 270.76 258.28
    2 5 10 o 340.04 345.05
    3 5 10 o 7.71 7.69
    4 5 10 < 6.03 3.71
    5 5 10 o 14.58 10.03
    6 5 10 < 4.69 0.30
    -6 6 10 o 22.46 23.91
    -5 6 10 o 11.23 12.64
    -4 6 10 < 1.17 1.14
    -3 6 10 o 5.53 5.70
    -2 6 10 o 209.07 205.60
    -1 6 10 o 504.01 498.83
    0 6 10 < 0.50 0.88
    1 6 10 o 5.70 6.19
    2 6 10 o 20.45 17.96
    3 6 10 o 32.36 35.23
    4 6 10 o 85.85 79.03
    5 6 10 o 16.93 18.49
    -6 7 10 < 9.55 2.86
    -5 7 10 < -3.02 0.03
    -4 7 10 < 2.85 0.41
    -3 7 10 o 7.54 8.31
    -2 7 10 < -1.34 0.10
    -1 7 10 o 4.36 5.31
    0 7 10 o 17.77 20.48
    1 7 10 o 18.77 18.90
    2 7 10 o 8.55 10.39
    3 7 10 < -0.50 0.02
    4 7 10 < 7.88 0.05
    5 7 10 < 7.88 0.33
    -5 8 10 < 8.38 1.41
    -4 8 10 < -0.84 0.03
    -3 8 10 o 12.74 8.44
    -2 8 10 o 11.57 11.58
    -1 8 10 o 12.91 16.85
    0 8 10 < 0.50 0.30
    1 8 10 < -0.34 0.57
    2 8 10 < -1.84 0.04
    3 8 10 < 4.36 0.97
    4 8 10 < 1.34 0.07
    -4 9 10 < -0.50 0.01
    -3 9 10 o 13.91 17.30
    -2 9 10 < 2.51 3.13
    -1 9 10 < -1.17 1.49
    0 9 10 < 1.34 2.53
    1 9 10 o 11.90 8.63
    2 9 10 o 12.24 17.75
    3 9 10 < 8.05 4.64
    -3 10 10 < 4.69 5.00
    -2 10 10 < 0.50 1.27
    -1 10 10 < -2.68 0.43
    0 10 10 < 3.35 5.29
    1 10 10 o 13.58 9.06
    2 10 10 < 4.53 1.87
    -7 1 11 < 8.55 1.89
    -6 1 11 < -2.68 0.27
    -5 1 11 o 76.13 78.55
    -4 1 11 < 2.85 2.51
    -3 1 11 o 13.75 14.32
    -2 1 11 o 64.06 64.29
    -1 1 11 o 41.25 43.27
    0 1 11 o 253.07 244.82
    1 1 11 o 114.08 118.28
    2 1 11 o 159.06 159.19
    3 1 11 o 21.29 15.76
    4 1 11 < 4.02 5.63
    5 1 11 < 3.86 0.02
    6 1 11 < 3.86 9.12
    -7 2 11 < 5.53 3.52
    -6 2 11 < 5.03 1.75
    -5 2 11 o 43.76 39.59
    -4 2 11 o 279.16 280.46
    -3 2 11 o 54.83 54.16
    -2 2 11 o 71.27 75.63
    -1 2 11 o 49.63 47.96
    0 2 11 o 11.73 9.18
    1 2 11 o 8.21 7.54
    2 2 11 o 144.11 137.31
    3 2 11 o 25.15 23.60
    4 2 11 o 10.06 8.32
    5 2 11 o 41.24 41.94
    6 2 11 < -2.68 0.43
    -7 3 11 < 12.57 0.26
    -6 3 11 < -1.51 0.03
    -5 3 11 o 17.60 14.38
    -4 3 11 o 372.98 374.74
    -3 3 11 o 622.09 588.53
    -2 3 11 < 0.50 0.10
    -1 3 11 o 368.47 358.32
    0 3 11 o 204.77 200.42
    1 3 11 o 172.83 170.07
    2 3 11 o 314.19 315.42
    3 3 11 o 109.35 111.72
    4 3 11 < 6.37 3.03
    5 3 11 o 26.32 23.44
    6 3 11 o 48.62 46.75
    -7 4 11 < 3.86 2.29
    -6 4 11 o 18.27 14.74
    -5 4 11 o 27.83 31.07
    -4 4 11 o 91.06 96.18
    -3 4 11 o 318.19 329.30
    -2 4 11 o 8.72 6.16
    -1 4 11 o 129.84 126.68
    0 4 11 o 184.93 187.34
    1 4 11 o 87.88 93.72
    2 4 11 o 360.45 378.68
    3 4 11 o 17.94 14.41
    4 4 11 o 13.75 10.37
    5 4 11 o 19.95 11.23
    6 4 11 < 2.85 2.59
    -6 5 11 < 2.18 2.82
    -5 5 11 < 5.70 7.93
    -4 5 11 < -1.17 1.74
    -3 5 11 o 29.50 29.33
    -2 5 11 o 10.90 13.53
    -1 5 11 o 54.83 55.37
    0 5 11 o 56.51 63.25
    1 5 11 o 19.78 24.13
    2 5 11 o 92.90 90.60
    3 5 11 o 30.68 26.20
    4 5 11 < 5.36 4.05
    5 5 11 < 8.05 3.58
    6 5 11 < -1.34 1.42
    -6 6 11 o 15.25 14.76
    -5 6 11 o 82.32 74.46
    -4 6 11 o 44.09 43.72
    -3 6 11 < -0.17 1.94
    -2 6 11 o 22.46 19.31
    -1 6 11 o 101.46 109.53
    0 6 11 o 396.21 402.29
    1 6 11 < 3.52 3.33
    2 6 11 o 51.47 56.94
    3 6 11 o 9.89 6.40
    4 6 11 o 88.87 78.88
    5 6 11 o 31.18 31.00
    -5 7 11 < 3.52 8.69
    -4 7 11 < 3.86 1.34
    -3 7 11 < 0.67 1.83
    -2 7 11 < -0.67 0.01
    -1 7 11 o 164.91 187.26
    0 7 11 o 6.87 8.00
    1 7 11 o 18.61 19.05
    2 7 11 < 0.50 0.12
    3 7 11 < 5.20 3.48
    4 7 11 < 7.38 2.78
    5 7 11 < 11.40 1.69
    -5 8 11 < -1.51 1.04
    -4 8 11 < 9.05 4.35
    -3 8 11 < 1.01 0.14
    -2 8 11 o 7.54 12.19
    -1 8 11 < 1.01 1.03
    0 8 11 o 31.18 33.31
    1 8 11 < 1.84 3.62
    2 8 11 < 6.37 6.34
    3 8 11 o 32.02 27.04
    4 8 11 < 5.53 0.58
    -4 9 11 < 1.01 0.07
    -3 9 11 < -1.68 0.74
    -2 9 11 < 3.35 1.42
    -1 9 11 < 3.02 1.87
    0 9 11 < -0.17 0.80
    1 9 11 o 9.72 12.30
    2 9 11 < 5.03 4.91
    3 9 11 < 0.84 1.92
    -2 10 11 < -2.68 0.01
    -1 10 11 < 2.35 1.51
    0 10 11 < 5.03 4.82
    1 10 11 < 13.07 5.29
    2 10 11 < 10.73 8.37
    -7 0 12 < -3.02 1.41
    -6 0 12 o 60.70 80.10
    -5 0 12 < 1.01 1.36
    -4 0 12 o 37.72 36.41
    -3 0 12 o 227.76 221.90
    -2 0 12 < 2.01 2.79
    -1 0 12 o 2447.49 2298.15
    0 0 12 o 129.19 134.72
    1 0 12 o 35.04 34.72
    2 0 12 o 31.18 32.03
    3 0 12 o 21.96 20.29
    4 0 12 o 134.35 140.03
    5 0 12 o 85.35 95.67
    6 0 12 < 10.06 5.58
    -7 1 12 < 8.72 5.72
    -6 1 12 < 3.02 2.25
    -5 1 12 o 4.69 3.06
    -4 1 12 o 74.28 71.26
    -3 1 12 < 0.67 0.06
    -2 1 12 o 289.47 267.08
    -1 1 12 o 40.57 41.12
    0 1 12 < 1.51 0.11
    1 1 12 < 0.84 1.99
    2 1 12 < 3.35 3.99
    3 1 12 < 4.53 3.39
    4 1 12 < 2.18 0.98
    5 1 12 < 6.54 3.90
    6 1 12 < 8.55 1.39
    -7 2 12 < 6.03 2.16
    -6 2 12 < 1.68 0.89
    -5 2 12 < -0.50 0.17
    -4 2 12 o 228.05 223.35
    -3 2 12 < 0.34 0.05
    -2 2 12 o 11.57 10.37
    -1 2 12 o 14.75 13.87
    0 2 12 < -0.34 0.20
    1 2 12 o 101.81 106.37
    2 2 12 < 1.84 2.09
    3 2 12 o 22.13 22.94
    4 2 12 < -0.17 3.36
    5 2 12 < -3.35 1.11
    6 2 12 < 1.34 2.13
    -7 3 12 < -1.51 0.36
    -6 3 12 o 18.27 18.98
    -5 3 12 < 0.67 0.61
    -4 3 12 o 57.84 57.83
    -3 3 12 o 21.79 17.87
    -2 3 12 o 69.59 71.40
    -1 3 12 o 172.16 169.45
    0 3 12 o 34.87 26.71
    1 3 12 o 49.13 49.49
    2 3 12 < 3.52 3.91
    3 3 12 o 139.39 144.53
    4 3 12 < -1.51 0.06
    5 3 12 o 27.99 25.13
    6 3 12 < 11.40 0.98
    -7 4 12 < 10.39 8.19
    -6 4 12 o 14.08 15.51
    -5 4 12 o 22.46 20.21
    -4 4 12 o 16.76 14.16
    -3 4 12 o 26.66 28.68
    -2 4 12 o 8.72 10.86
    -1 4 12 < 0.00 0.88
    0 4 12 o 113.89 111.95
    1 4 12 o 4.02 3.59
    2 4 12 o 246.55 253.45
    3 4 12 o 24.64 23.32
    4 4 12 o 8.38 5.02
    5 4 12 < 1.68 0.04
    6 4 12 < 5.36 0.66
    -6 5 12 < 2.68 1.92
    -5 5 12 < 1.17 1.84
    -4 5 12 < 4.86 4.95
    -3 5 12 < 0.34 0.27
    -2 5 12 < 2.85 4.95
    -1 5 12 o 121.10 123.68
    0 5 12 o 88.38 92.72
    1 5 12 o 149.13 158.62
    2 5 12 o 11.40 8.71
    3 5 12 o 10.56 11.24
    4 5 12 < 6.20 6.22
    5 5 12 < 6.87 4.44
    -6 6 12 < -3.69 0.41
    -5 6 12 < -1.01 0.38
    -4 6 12 < 6.20 7.78
    -3 6 12 o 14.42 11.88
    -2 6 12 o 37.05 43.48
    -1 6 12 o 20.28 20.39
    1 6 12 o 16.76 22.72
    2 6 12 < 5.03 2.59
    3 6 12 o 13.75 17.95
    4 6 12 < 4.69 9.51
    5 6 12 < 5.03 6.54
    -5 7 12 < 3.86 2.12
    -4 7 12 < 1.84 0.11
    -3 7 12 < -1.01 0.46
    -2 7 12 o 10.90 17.29
    -1 7 12 o 7.71 7.47
    0 7 12 < -2.85 0.13
    1 7 12 < 2.35 1.73
    2 7 12 < -0.50 0.75
    3 7 12 < 2.35 2.10
    4 7 12 < 5.20 1.12
    -4 8 12 < 6.37 3.02
    -3 8 12 < 3.35 2.90
    -2 8 12 o 49.12 52.73
    0 8 12 < 3.18 0.24
    1 8 12 < 1.34 1.43
    2 8 12 < -1.84 0.15
    3 8 12 o 16.09 22.71
    4 8 12 < 10.73 8.16
    -4 9 12 < 3.18 2.50
    -3 9 12 < 3.18 3.81
    -2 9 12 o 11.57 7.20
    -1 9 12 < -1.51 2.85
    0 9 12 < 3.02 0.93
    1 9 12 < 2.01 0.18
    2 9 12 < 2.85 3.61
    3 9 12 < 9.72 6.56
    -2 10 12 < 6.70 5.28
    -1 10 12 < -8.38 2.16
    0 10 12 < 2.85 0.58
    1 10 12 < 18.77 6.49
    -7 1 13 < 3.35 6.31
    -6 1 13 o 13.75 15.39
    -5 1 13 o 44.76 49.12
    -4 1 13 < -0.34 0.09
    -3 1 13 o 73.45 72.21
    -2 1 13 o 11.06 11.09
    -1 1 13 o 160.24 165.95
    0 1 13 o 47.78 43.59
    1 1 13 o 75.29 73.81
    2 1 13 o 68.75 66.15
    3 1 13 o 16.60 16.36
    4 1 13 o 44.93 40.79
    5 1 13 < 8.72 0.83
    6 1 13 < 2.18 0.35
    -7 2 13 < 6.37 4.93
    -6 2 13 o 18.94 20.88
    -5 2 13 < 3.35 3.39
    -4 2 13 o 188.24 190.07
    -3 2 13 o 122.44 126.23
    -2 2 13 o 48.79 46.05
    -1 2 13 o 44.26 43.64
    0 2 13 o 9.72 11.71
    1 2 13 o 471.98 473.10
    2 2 13 < -0.17 0.91
    3 2 13 < 1.01 1.99
    4 2 13 o 49.46 48.17
    5 2 13 o 30.51 30.47
    6 2 13 < 17.43 6.67
    -7 3 13 < 4.19 2.87
    -6 3 13 < 2.51 0.76
    -5 3 13 < 4.86 5.05
    -4 3 13 o 9.55 10.50
    -3 3 13 o 146.60 143.61
    -2 3 13 o 29.00 30.81
    -1 3 13 < 0.84 1.55
    0 3 13 < -0.34 1.21
    1 3 13 o 156.52 157.00
    2 3 13 o 333.11 322.22
    3 3 13 o 31.01 26.23
    4 3 13 o 61.86 51.91
    5 3 13 < 6.03 0.15
    6 3 13 < 6.37 0.25
    -6 4 13 < 1.68 0.87
    -5 4 13 < 0.17 0.44
    -4 4 13 o 40.91 39.08
    -3 4 13 o 14.92 15.23
    -2 4 13 o 27.49 29.16
    -1 4 13 o 5.03 7.86
    0 4 13 < 1.01 0.35
    1 4 13 < 0.34 0.04
    2 4 13 o 50.80 53.41
    3 4 13 < -2.01 0.17
    4 4 13 < 1.34 1.03
    5 4 13 o 23.97 21.97
    -6 5 13 < -7.88 0.12
    -5 5 13 < -1.01 0.00
    -4 5 13 o 57.68 61.09
    -3 5 13 < 4.69 6.86
    -1 5 13 < 1.51 2.33
    0 5 13 < 2.68 3.67
    1 5 13 o 21.79 25.23
    2 5 13 < 1.51 1.50
    3 5 13 o 15.92 16.63
    4 5 13 < -1.17 0.00
    5 5 13 < 2.01 3.31
    -5 6 13 < 8.38 11.53
    -4 6 13 o 8.55 8.90
    -3 6 13 o 29.17 27.39
    -2 6 13 < 1.84 2.17
    -1 6 13 < 3.02 3.86
    1 6 13 o 12.40 11.76
    2 6 13 < 1.34 2.90
    3 6 13 o 13.91 8.82
    4 6 13 < 1.34 1.73
    5 6 13 o 36.54 22.28
    -5 7 13 < 1.34 0.32
    -4 7 13 < 3.35 0.68
    -3 7 13 < 0.50 0.36
    -2 7 13 o 18.94 29.66
    -1 7 13 o 8.05 3.68
    0 7 13 o 36.38 39.92
    1 7 13 o 8.72 7.59
    2 7 13 < -2.18 0.23
    3 7 13 < 3.35 2.79
    4 7 13 < 10.23 8.29
    -4 8 13 < 8.88 7.27
    -3 8 13 < 6.37 2.96
    -2 8 13 o 24.14 27.06
    -1 8 13 o 56.33 60.23
    0 8 13 o 32.02 30.73
    1 8 13 < 1.01 0.93
    2 8 13 < -1.68 0.14
    3 8 13 < 8.72 3.43
    -3 9 13 < 1.68 0.08
    -2 9 13 < 2.68 0.03
    -1 9 13 < 1.51 0.09
    0 9 13 < -0.50 0.03
    1 9 13 < 9.22 3.57
    2 9 13 < 0.17 1.33
    -1 10 13 < 18.44 2.50
    0 10 13 < -4.53 1.68
    -7 0 14 < 0.50 5.11
    -6 0 14 < -0.17 0.36
    -5 0 14 o 257.08 260.91
    -4 0 14 < 0.67 1.69
    -3 0 14 o 135.52 121.34
    -2 0 14 < -0.34 0.46
    -1 0 14 o 34.87 32.39
    0 0 14 o 370.08 374.94
    1 0 14 < 1.01 0.90
    2 0 14 o 38.56 37.12
    3 0 14 < -2.85 0.15
    4 0 14 o 55.16 51.78
    5 0 14 o 69.92 75.62
    6 0 14 < 12.91 4.85
    -7 1 14 < 1.68 0.29
    -6 1 14 < 3.69 5.01
    -5 1 14 < 3.18 0.69
    -4 1 14 o 117.06 105.00
    -3 1 14 o 40.57 38.13
    -2 1 14 o 31.85 29.34
    -1 1 14 o 8.21 7.87
    0 1 14 < 2.51 2.00
    1 1 14 < 2.51 1.46
    2 1 14 o 45.60 37.40
    3 1 14 o 51.97 43.39
    4 1 14 o 19.11 16.21
    5 1 14 o 26.15 15.04
    6 1 14 < 4.53 6.31
    -7 2 14 < 4.19 6.57
    -6 2 14 < 1.51 0.00
    -5 2 14 o 12.40 12.70
    -4 2 14 o 134.51 134.40
    -3 2 14 o 117.07 116.03
    -2 2 14 o 49.63 45.26
    -1 2 14 < 3.86 4.21
    0 2 14 < 2.35 2.27
    1 2 14 o 145.94 143.34
    2 2 14 o 113.37 108.39
    3 2 14 < 0.84 1.18
    4 2 14 o 9.22 12.05
    5 2 14 < 0.67 2.79
    6 2 14 < 5.03 0.14
    -6 3 14 < 3.02 0.69
    -5 3 14 o 20.79 14.31
    -4 3 14 o 8.88 10.77
    -3 3 14 o 97.93 92.52
    -2 3 14 < 1.51 0.62
    -1 3 14 o 14.25 12.55
    0 3 14 o 5.03 3.62
    1 3 14 o 83.18 85.87
    2 3 14 o 51.31 57.35
    3 3 14 < -1.01 0.07
    4 3 14 < -0.50 3.15
    5 3 14 < 2.51 1.54
    -6 4 14 < 6.03 0.05
    -5 4 14 < -0.50 0.67
    -4 4 14 o 38.89 36.37
    -3 4 14 o 5.36 7.70
    -2 4 14 o 13.75 15.51
    -1 4 14 o 9.22 10.83
    0 4 14 o 35.71 45.18
    1 4 14 o 18.77 15.50
    2 4 14 o 112.70 115.12
    3 4 14 < 0.00 1.59
    4 4 14 < -1.68 0.94
    5 4 14 < 1.01 0.63
    -6 5 14 < 12.07 9.92
    -5 5 14 o 10.39 5.55
    -4 5 14 o 17.77 20.06
    -3 5 14 o 10.39 12.42
    -2 5 14 o 14.75 14.62
    -1 5 14 o 127.81 140.59
    0 5 14 < 0.34 0.50
    1 5 14 < -1.17 2.80
    2 5 14 o 22.80 29.55
    3 5 14 < 0.00 1.88
    4 5 14 < -0.67 0.06
    5 5 14 < 15.42 5.31
    -5 6 14 < -2.68 0.05
    -4 6 14 < 0.17 1.65
    -3 6 14 < 2.51 0.46
    -2 6 14 < 3.18 2.43
    -1 6 14 < 2.51 4.21
    0 6 14 o 20.79 25.38
    1 6 14 o 19.61 21.07
    2 6 14 < 5.20 5.14
    3 6 14 < 5.20 6.43
    4 6 14 < -1.51 0.20
    -5 7 14 < -1.51 4.68
    -4 7 14 < 5.20 2.83
    -3 7 14 o 28.33 22.35
    -2 7 14 o 10.73 12.91
    -1 7 14 o 7.21 4.77
    1 7 14 o 9.72 12.63
    2 7 14 < 1.17 3.44
    3 7 14 o 31.18 27.07
    4 7 14 < 0.34 1.11
    -4 8 14 < 2.35 6.84
    -3 8 14 < 6.03 5.88
    -2 8 14 < 4.53 3.71
    0 8 14 < 2.01 3.83
    1 8 14 < 5.36 6.69
    2 8 14 < 5.20 9.87
    3 8 14 < 10.06 8.62
    -3 9 14 < 4.02 1.94
    -2 9 14 < 2.51 4.02
    -1 9 14 < -1.01 2.75
    0 9 14 < 3.18 7.82
    1 9 14 < 5.03 3.27
    2 9 14 < -4.02 5.91
    -6 1 15 < 3.02 3.17
    -5 1 15 o 12.07 14.59
    -4 1 15 o 157.83 148.32
    -3 1 15 o 6.87 5.23
    -2 1 15 o 9.05 9.70
    -1 1 15 o 43.59 41.85
    0 1 15 o 102.97 96.69
    1 1 15 o 48.45 42.73
    2 1 15 o 150.47 153.46
    3 1 15 o 13.41 15.87
    4 1 15 o 12.57 13.25
    5 1 15 o 23.30 18.75
    -6 2 15 < 11.73 10.92
    -5 2 15 o 20.62 21.34
    -4 2 15 o 16.26 17.19
    -3 2 15 o 44.26 40.11
    -2 2 15 o 14.75 17.34
    -1 2 15 o 347.26 342.89
    0 2 15 o 28.33 27.13
    1 2 15 o 87.70 88.23
    2 2 15 o 238.98 258.35
    3 2 15 < 3.18 0.23
    4 2 15 o 9.89 12.29
    5 2 15 o 28.83 30.92
    -6 3 15 < 2.01 1.96
    -5 3 15 < 0.84 0.08
    -4 3 15 < -0.67 0.65
    -3 3 15 < 2.51 1.69
    -2 3 15 o 75.29 73.67
    -1 3 15 < 3.69 4.74
    0 3 15 o 44.09 42.31
    1 3 15 o 29.84 33.79
    2 3 15 o 39.73 38.70
    3 3 15 < 4.19 2.78
    4 3 15 < 9.39 3.79
    5 3 15 < 10.22 0.86
    -6 4 15 < -0.34 4.82
    -5 4 15 < 4.19 6.93
    -4 4 15 o 7.88 7.42
    -3 4 15 o 16.60 17.69
    -2 4 15 < 1.34 1.42
    -1 4 15 o 15.25 16.18
    0 4 15 o 21.12 23.27
    1 4 15 < 3.18 6.36
    2 4 15 o 25.98 23.13
    3 4 15 < 2.85 0.03
    4 4 15 < 4.19 2.31
    5 4 15 < 15.76 6.48
    -5 5 15 < 0.34 4.36
    -4 5 15 < 4.02 1.21
    -3 5 15 o 22.30 25.18
    -2 5 15 o 7.21 4.24
    -1 5 15 o 53.32 62.29
    0 5 15 < -0.84 2.55
    1 5 15 o 58.18 54.51
    2 5 15 < 2.35 3.58
    3 5 15 < 4.36 2.21
    4 5 15 < 7.54 7.92
    -5 6 15 < 4.86 2.34
    -4 6 15 < 3.02 2.27
    -3 6 15 < -0.50 1.26
    -2 6 15 < 5.36 7.53
    -1 6 15 < 3.52 1.19
    0 6 15 o 7.04 2.06
    1 6 15 < 0.17 1.48
    2 6 15 < 6.37 4.82
    3 6 15 < -3.69 0.43
    4 6 15 < 10.56 8.34
    -4 7 15 < -4.69 0.21
    -3 7 15 < 2.35 0.85
    -2 7 15 < 1.01 2.87
    -1 7 15 o 15.59 18.88
    0 7 15 o 29.84 33.30
    1 7 15 < 5.87 1.24
    2 7 15 < -2.01 1.92
    3 7 15 < 9.39 2.21
    -3 8 15 < 2.35 1.19
    -2 8 15 o 16.43 7.98
    -1 8 15 o 34.70 40.72
    0 8 15 o 35.87 35.26
    1 8 15 o 51.80 40.58
    2 8 15 < 13.24 16.98
    -2 9 15 < 2.18 0.44
    -1 9 15 < 5.03 5.71
    0 9 15 < -2.18 0.63
    1 9 15 < 0.34 0.82
    -6 0 16 < -8.05 0.56
    -5 0 16 o 38.73 43.46
    -4 0 16 o 683.75 635.78
    -3 0 16 < 0.67 1.15
    -2 0 16 < 4.19 0.00
    -1 0 16 < -1.17 0.64
    0 0 16 o 60.02 48.23
    1 0 16 o 377.45 348.58
    2 0 16 < 3.02 0.21
    3 0 16 < 0.84 0.18
    4 0 16 o 21.62 18.99
    5 0 16 < -8.05 0.01
    -6 1 16 < 7.38 2.26
    -5 1 16 < 1.01 0.13
    -4 1 16 o 29.84 29.71
    -3 1 16 o 101.96 91.43
    -2 1 16 o 27.49 31.21
    -1 1 16 o 95.59 94.91
    0 1 16 o 11.73 14.99
    1 1 16 o 143.41 135.28
    2 1 16 o 56.50 53.77
    3 1 16 < 4.69 9.24
    4 1 16 o 19.28 13.69
    5 1 16 < -0.84 1.53
    -6 2 16 < 12.07 17.01
    -5 2 16 < -4.36 0.60
    -4 2 16 < 0.17 1.82
    -3 2 16 o 71.76 68.20
    -2 2 16 < 1.01 0.16
    -1 2 16 o 131.66 128.05
    0 2 16 o 9.89 10.94
    1 2 16 < 0.67 2.16
    2 2 16 o 65.22 62.62
    3 2 16 < 6.20 2.58
    4 2 16 o 19.44 13.04
    5 2 16 < -3.69 0.31
    -6 3 16 < 2.85 4.52
    -5 3 16 < 1.17 1.28
    -4 3 16 < 1.51 0.71
    -3 3 16 < 1.51 2.99
    -2 3 16 o 110.69 119.16
    -1 3 16 < 1.17 1.97
    0 3 16 < 3.69 3.27
    1 3 16 o 52.48 53.59
    2 3 16 o 23.80 22.44
    3 3 16 o 31.18 26.03
    4 3 16 < 2.18 0.21
    5 3 16 < 3.52 1.16
    -6 4 16 < 0.50 5.69
    -5 4 16 < 4.53 4.21
    -4 4 16 o 13.24 13.48
    -3 4 16 o 8.88 11.78
    -2 4 16 o 26.49 29.71
    -1 4 16 < 2.18 1.87
    0 4 16 < 4.86 0.16
    1 4 16 < 5.70 0.62
    2 4 16 < 0.17 1.82
    3 4 16 o 35.04 31.14
    4 4 16 o 13.91 12.42
    -5 5 16 < 0.84 0.00
    -4 5 16 < 5.36 1.89
    -3 5 16 o 6.87 8.09
    -2 5 16 < 4.69 0.33
    -1 5 16 < 4.19 3.71
    0 5 16 o 9.05 10.09
    1 5 16 < -0.34 3.73
    2 5 16 < 4.02 4.49
    3 5 16 < 5.70 6.04
    4 5 16 < 8.38 8.86
    -5 6 16 o 21.62 26.73
    -4 6 16 < 3.86 6.47
    -3 6 16 < -0.84 1.42
    -2 6 16 < 0.84 2.27
    -1 6 16 < 3.02 4.03
    0 6 16 o 12.91 11.52
    1 6 16 < 4.19 2.55
    2 6 16 < 0.34 0.07
    3 6 16 < 5.70 3.32
    4 6 16 < 7.54 0.95
    -4 7 16 < 7.04 10.23
    -3 7 16 < 0.34 0.73
    -2 7 16 < 1.68 1.06
    -1 7 16 < 4.86 1.04
    0 7 16 o 19.45 22.14
    1 7 16 o 10.56 8.88
    2 7 16 < -3.52 2.14
    3 7 16 < 2.35 1.64
    -3 8 16 < -0.34 3.61
    -2 8 16 < 2.51 1.67
    -1 8 16 < -2.68 2.18
    0 8 16 < 9.89 13.47
    1 8 16 < 16.26 2.89
    2 8 16 < -0.50 4.74
    -6 1 17 < 1.01 0.02
    -5 1 17 o 16.60 21.89
    -4 1 17 < -0.34 1.65
    -3 1 17 o 10.06 7.97
    -2 1 17 < 0.17 2.09
    -1 1 17 < 1.68 0.52
    0 1 17 o 9.22 9.89
    1 1 17 o 15.93 19.48
    2 1 17 < 1.34 0.68
    3 1 17 < 1.17 0.04
    4 1 17 < -1.17 0.02
    5 1 17 < 14.08 0.97
    -6 2 17 < 0.17 0.02
    -5 2 17 o 32.35 30.42
    -4 2 17 o 23.30 21.56
    -3 2 17 < 0.00 0.06
    -2 2 17 < 0.67 0.63
    -1 2 17 < 4.19 1.62
    0 2 17 o 12.74 12.43
    1 2 17 o 17.27 16.45
    2 2 17 < 1.17 0.15
    3 2 17 < 6.37 5.60
    4 2 17 < 6.87 7.61
    5 2 17 < 6.87 7.44
    -6 3 17 < -2.01 0.16
    -5 3 17 < 2.01 0.95
    -4 3 17 < -3.69 0.28
    -3 3 17 < 0.34 0.37
    -2 3 17 o 23.97 25.08
    -1 3 17 o 15.42 21.26
    0 3 17 o 13.58 11.52
    1 3 17 < 4.36 2.11
    2 3 17 o 9.22 12.79
    3 3 17 < 4.53 2.76
    4 3 17 < 3.35 2.79
    -5 4 17 < -5.70 2.61
    -4 4 17 < 3.35 1.86
    -3 4 17 < -2.18 0.76
    -2 4 17 < 6.37 6.45
    -1 4 17 < 2.85 1.33
    0 4 17 < -0.17 0.17
    1 4 17 < -1.84 0.02
    2 4 17 o 12.57 7.00
    3 4 17 < -1.84 0.45
    4 4 17 o 22.13 16.59
    -5 5 17 < 18.10 2.16
    -4 5 17 < -0.67 0.18
    -3 5 17 o 10.73 8.31
    -2 5 17 < 6.70 2.15
    -1 5 17 < -3.86 0.96
    0 5 17 < 1.51 4.17
    1 5 17 < 4.36 1.62
    2 5 17 < -1.34 0.98
    3 5 17 < 7.21 2.89
    4 5 17 < -2.35 0.45
    -4 6 17 < 6.03 4.51
    -3 6 17 < 7.21 0.14
    -2 6 17 < 2.01 0.09
    -1 6 17 < -0.84 0.58
    0 6 17 o 11.57 5.70
    1 6 17 < 4.36 3.59
    2 6 17 < -4.69 0.41
    3 6 17 < 4.19 0.53
    -3 7 17 < 6.03 0.89
    -2 7 17 < -2.85 0.01
    -1 7 17 < 1.68 0.10
    0 7 17 < 6.70 0.86
    1 7 17 < 6.87 1.94
    2 7 17 < 0.00 1.85
    -2 8 17 < 9.89 0.60
    -1 8 17 < 8.72 0.23
    0 8 17 < 3.69 2.69
    1 8 17 < 1.17 0.89
    -6 0 18 < 10.39 2.03
    -5 0 18 o 53.82 61.91
    -4 0 18 o 97.43 105.17
    -3 0 18 o 126.11 117.64
    -2 0 18 < -0.50 0.04
    -1 0 18 o 95.08 85.82
    0 0 18 o 19.61 12.50
    1 0 18 o 523.57 481.42
    2 0 18 o 107.32 100.89
    3 0 18 < -1.84 3.69
    4 0 18 < -2.68 2.07
    -6 1 18 < 0.17 0.27
    -5 1 18 o 10.56 11.67
    -4 1 18 o 20.28 16.63
    -3 1 18 o 29.00 31.66
    -2 1 18 o 44.09 39.70
    -1 1 18 o 8.55 3.93
    0 1 18 < 0.17 1.26
    1 1 18 o 43.25 39.73
    2 1 18 o 142.05 134.91
    3 1 18 < 2.35 0.05
    4 1 18 < 10.56 5.09
    -5 2 18 o 38.05 31.83
    -4 2 18 o 9.89 6.68
    -3 2 18 o 29.00 29.72
    -2 2 18 < 7.21 9.34
    -1 2 18 < -0.84 0.36
    0 2 18 o 107.16 108.43
    1 2 18 < 5.53 3.07
    2 2 18 o 23.13 19.10
    3 2 18 < 3.35 0.00
    4 2 18 < 11.73 6.50
    -5 3 18 < 5.87 2.79
    -4 3 18 < 4.86 2.88
    -3 3 18 < 1.17 3.25
    -2 3 18 o 7.38 7.59
    -1 3 18 o 95.41 87.45
    0 3 18 < 1.01 0.16
    1 3 18 < 7.54 7.14
    2 3 18 o 12.74 12.61
    3 3 18 < 3.18 6.29
    4 3 18 < 15.25 14.14
    -5 4 18 < 6.37 0.30
    -4 4 18 o 8.05 6.55
    -3 4 18 < -1.51 0.35
    -2 4 18 < 3.35 2.00
    -1 4 18 o 9.72 13.11
    0 4 18 < 5.70 7.26
    1 4 18 o 9.89 12.01
    2 4 18 < 5.03 3.09
    3 4 18 < 4.02 0.34
    4 4 18 < 1.68 0.58
    -4 5 18 < 4.86 0.72
    -3 5 18 < -2.85 0.13
    -2 5 18 < 2.35 4.75
    -1 5 18 < 0.17 0.95
    0 5 18 < 8.72 7.03
    1 5 18 < -0.34 5.57
    2 5 18 < 7.04 7.84
    3 5 18 < 13.58 7.14
    -4 6 18 o 29.67 24.35
    -3 6 18 < 1.51 2.28
    -2 6 18 < 9.72 5.53
    -1 6 18 < 2.35 3.59
    0 6 18 o 8.88 3.43
    1 6 18 o 31.52 29.03
    2 6 18 o 15.92 20.68
    -3 7 18 < 4.02 0.00
    -2 7 18 < 2.18 0.13
    -1 7 18 < 8.88 1.88
    0 7 18 < 4.86 1.30
    1 7 18 < 13.91 18.52
    -5 1 19 < -0.67 0.00
    -4 1 19 o 48.95 48.94
    -3 1 19 < 0.67 0.10
    -2 1 19 < -0.34 0.37
    -1 1 19 < 1.68 6.88
    0 1 19 o 39.73 41.62
    1 1 19 o 47.28 48.64
    2 1 19 < 5.20 0.80
    3 1 19 < 2.51 0.31
    4 1 19 < 1.51 0.30
    -5 2 19 o 12.74 13.64
    -4 2 19 o 80.48 73.83
    -3 2 19 < -1.17 0.09
    -2 2 19 < -1.34 1.50
    -1 2 19 < 1.17 0.07
    0 2 19 < 6.87 7.98
    1 2 19 < 2.18 3.28
    2 2 19 o 17.60 19.31
    3 2 19 < 11.23 4.99
    4 2 19 < 14.42 2.53
    -5 3 19 < 7.88 1.86
    -4 3 19 < 5.87 3.67
    -3 3 19 < 6.03 4.32
    -2 3 19 < -2.35 0.76
    -1 3 19 o 44.59 47.31
    0 3 19 < 3.35 0.00
    1 3 19 < -0.67 0.16
    2 3 19 < -5.70 0.05
    3 3 19 < 4.02 0.19
    -4 4 19 < 0.34 0.47
    -3 4 19 < 1.84 1.72
    -2 4 19 o 24.98 25.80
    -1 4 19 o 26.65 32.46
    0 4 19 < 1.34 0.39
    1 4 19 < 2.68 0.63
    2 4 19 < 0.17 0.50
    3 4 19 < 10.39 2.48
    -4 5 19 < 2.01 0.18
    -3 5 19 < 1.68 5.18
    -2 5 19 o 14.25 12.73
    -1 5 19 < -0.34 0.46
    0 5 19 < -3.35 0.00
    1 5 19 < 0.84 0.26
    2 5 19 < 12.74 9.48
    3 5 19 < 2.68 4.40
    -3 6 19 < 1.34 1.70
    -2 6 19 < 0.50 1.17
    -1 6 19 < 1.17 0.84
    0 6 19 < 3.18 0.26
    1 6 19 o 17.60 16.72
    2 6 19 < 1.51 9.18
    -2 7 19 < -12.91 0.40
    -1 7 19 < -2.85 0.03
    0 7 19 < 2.85 0.18
    -5 0 20 < 2.68 1.65
    -4 0 20 < 10.23 8.76
    -3 0 20 < 6.70 11.25
    -2 0 20 < 2.18 2.38
    -1 0 20 o 21.96 19.92
    0 0 20 o 18.94 15.02
    1 0 20 < 8.05 3.94
    2 0 20 o 38.90 52.17
    3 0 20 < -4.02 0.33
    -5 1 20 < 9.72 3.65
    -4 1 20 o 19.11 15.66
    -3 1 20 < 6.54 4.25
    -2 1 20 o 23.64 30.07
    -1 1 20 o 18.77 16.42
    0 1 20 < 1.51 1.05
    1 1 20 < 6.54 0.92
    2 1 20 < 4.86 5.48
    3 1 20 < 8.21 4.48
    -5 2 20 < 16.09 15.35
    -4 2 20 o 20.62 22.88
    -3 2 20 < 0.50 0.00
    -2 2 20 < 2.35 2.98
    -1 2 20 < 3.86 0.84
    0 2 20 o 13.58 13.13
    1 2 20 o 24.31 28.25
    2 2 20 < 1.68 1.70
    3 2 20 < 13.24 0.80
    -4 3 20 < 3.52 0.99
    -3 3 20 < 1.68 0.97
    -2 3 20 < 6.37 3.78
    -1 3 20 < 1.01 0.48
    0 3 20 < 1.17 0.05
    1 3 20 < 6.87 4.11
    2 3 20 < 5.87 1.45
    3 3 20 < -1.34 0.13
    -4 4 20 o 13.91 10.35
    -3 4 20 < -1.34 3.52
    -2 4 20 < -3.52 0.26
    -1 4 20 o 12.07 7.23
    0 4 20 < 5.53 4.82
    1 4 20 < 2.85 0.54
    2 4 20 < 0.84 0.03
    -3 5 20 < -2.01 0.55
    -2 5 20 < 9.89 10.68
    -1 5 20 < 12.74 8.41
    0 5 20 < 9.22 1.10
    1 5 20 < -2.85 1.46
    2 5 20 < 5.20 1.27
    -2 6 20 < 9.05 0.99
    -1 6 20 < 5.87 3.52
    0 6 20 < -2.85 0.01
    1 6 20 < 4.02 3.68
    -4 1 21 < -0.50 0.14
    -3 1 21 < 7.54 4.94
    -2 1 21 o 24.64 27.75
    -1 1 21 < 2.68 0.24
    0 1 21 < 6.54 7.98
    1 1 21 o 19.28 20.38
    2 1 21 < 12.74 9.98
    3 1 21 < 8.05 5.14
    -4 2 21 o 15.09 20.90
    -3 2 21 < 4.69 1.42
    -2 2 21 < 2.01 0.12
    -1 2 21 < 1.51 3.90
    0 2 21 o 13.75 14.22
    1 2 21 o 71.09 66.79
    2 2 21 < 3.69 0.01
    -4 3 21 < -0.34 1.83
    -3 3 21 < 4.69 3.86
    -2 3 21 < 1.34 2.15
    -1 3 21 < -4.53 0.17
    0 3 21 < 4.02 3.70
    1 3 21 o 15.25 10.39
    2 3 21 o 27.83 19.53
    -3 4 21 < 6.70 0.94
    -2 4 21 < 6.37 5.13
    -1 4 21 < 0.17 4.87
    1 4 21 < 7.54 10.18
    2 4 21 < 2.68 0.79
    -2 5 21 < -3.86 0.29
    -1 5 21 < 0.17 3.72
    0 5 21 < -0.84 2.01
    1 5 21 < -17.94 1.53
    -3 0 22 < 2.35 7.60
    -2 0 22 < 7.04 1.88
    -1 0 22 < 1.51 2.49
    0 0 22 o 24.14 16.87
    1 0 22 < 15.25 5.98
    2 0 22 < 48.78 34.46
    -3 1 22 < 4.36 7.88
    -2 1 22 < 10.39 0.07
    -1 1 22 o 27.83 28.37
    0 1 22 < 3.86 1.26
    1 1 22 < 12.24 6.81
    2 1 22 < 9.55 2.36
    -3 2 22 < 11.06 4.78
    -2 2 22 < 0.67 1.73
    -1 2 22 < 5.03 1.32
    0 2 22 < 6.54 3.55
    1 2 22 < 17.43 13.66
    2 2 22 < 24.47 2.17
    -3 3 22 < 1.51 0.60
    -2 3 22 < 0.50 0.64
    -1 3 22 < -6.37 0.25
    0 3 22 < 2.51 10.95
    1 3 22 < 4.86 2.79
    -2 4 22 < 4.19 0.57
    -1 4 22 < -3.02 1.61
    0 4 22 < 6.03 3.28
    -2 1 23 < -7.21 0.16
    0 1 23 < 0.67 2.23
    1 1 23 < 15.09 4.82
    -2 2 23 < 2.35 7.42
    -1 2 23 < 8.05 0.86
    0 2 23 < -2.01 0.03
    -1 3 23 < 26.99 2.03
    0 3 23 < 2.68 1.73
_refine_special_details     ?
_reflns_number_total     2480
_reflns_number_gt     1245
_reflns_threshold_expression     'I>3\s(I)'
_refine_ls_structure_factor_coef     Fsqd
_refine_ls_R_factor_all     0.1013
_refine_ls_R_factor_gt     0.0368
_refine_ls_wR_factor_gt     0.0780
_refine_ls_wR_factor_ref     0.1009
_refine_ls_goodness_of_fit_ref     1.05
_refine_ls_restrained_S_all     ?
_refine_ls_number_reflns     2480
_refine_ls_number_parameters     182
_refine_ls_number_restraints     0
_refine_ls_number_constraints     0
_refine_ls_hydrogen_treatment     refall
_refine_ls_weighting_scheme     sigma
_refine_ls_weighting_details     'w=1/(\s^2^(I)+0.001936I^2^)'
_refine_ls_shift/su_max     0.0022
_refine_ls_shift/su_mean     0.0003
_refine_diff_density_max     0.24
_refine_diff_density_min     -0.19
_refine_ls_extinction_method
;
B--C type 1 Gaussian isotropic (Becker & Coppens, 1974)
;
_refine_ls_extinction_coef       86E2(11)
_refine_ls_abs_structure_details     ?
_refine_ls_abs_structure_Flack     ?
_refine_ls_abs_structure_Rogers     ?
loop_
    _atom_type_symbol
    _atom_type_scat_dispersion_real
    _atom_type_scat_dispersion_imag
    _atom_type_scat_source
    C 0.0033 0.0016 'International Tables Vol C tables 4.2.6.8 and 6.1.1.1'
    H 0.0000 0.0000 'International Tables Vol C tables 4.2.6.8 and 6.1.1.1'
    N 0.0061 0.0033 'International Tables Vol C tables 4.2.6.8 and 6.1.1.1'
    O 0.0106 0.0060 'International Tables Vol C tables 4.2.6.8 and 6.1.1.1'
_computing_data_collection
;
APEX3 (Bruker, 2015)
;
_computing_cell_refinement
;
SAINT (Bruker, 2015)
;
_computing_data_reduction
;
SAINT (Bruker, 2015)
;
_computing_structure_solution
;
SIR2002 (Burla <i>et al.</i> 2003)
;
_computing_structure_refinement
;
JANA2006 (Petricek <i>et al.</i>,  2014)
;
_computing_molecular_graphics
;
DIAMOND (Brandenburg & Berndt, 1999) and Mercury (Macrae <i>et al.</i>,
2008)
;
_computing_publication_material
;
JANA2006 (Petricek <i>et al.</i>,  2014)
;
loop_
    _atom_site_type_symbol
    _atom_site_label
    _atom_site_fract_x
    _atom_site_fract_y
    _atom_site_fract_z
    _atom_site_U_iso_or_equiv
    _atom_site_adp_type
    _atom_site_calc_flag
    _atom_site_refinement_flags
    _atom_site_occupancy
    _atom_site_disorder_assembly
    _atom_site_disorder_group
    O O1 0.30081(17) 0.35070(10) 0.20660(6) 0.0583(4) Uani d . 1 . .
    O O2 0.40886(16) 0.65844(10) 0.04205(5) 0.0509(4) Uani d . 1 . .
    O O3 0.76174(18) 0.66965(13) 0.06946(6) 0.0708(5) Uani d . 1 . .
    N N1 0.4062(2) 0.55510(12) 0.10223(6) 0.0514(5) Uani d . 1 . .
    C C1 0.1492(3) 0.42685(14) 0.16340(8) 0.0476(5) Uani d . 1 . .
    C C2 -0.0453(3) 0.39050(16) 0.18114(10) 0.0599(7) Uani d . 1 . .
    H H2 -0.177(3) 0.4294(17) 0.1589(9) 0.071(5) Uiso d . 1 . .
    C C3 -0.0152(4) 0.28632(18) 0.23844(10) 0.0695(8) Uani d . 1 . .
    H H3 -0.120(3) 0.2372(18) 0.2617(9) 0.076(5) Uiso d . 1 . .
    C C4 0.1916(4) 0.26537(18) 0.25172(10) 0.0682(8) Uani d . 1 . .
    H H4 0.279(3) 0.2027(17) 0.2837(9) 0.074(5) Uiso d . 1 . .
    C C5 0.2128(3) 0.52772(15) 0.10928(8) 0.0468(5) Uani d . 1 . .
    H H5 0.099(3) 0.5716(15) 0.0768(8) 0.060(4) Uiso d . 1 . .
    C C6 0.6056(2) 0.70645(15) 0.03182(8) 0.0448(5) Uani d . 1 . .
    C C7 0.6002(2) 0.81086(13) -0.03072(7) 0.0402(5) Uani d . 1 . .
    C C8 0.4156(3) 0.84781(16) -0.07375(8) 0.0505(6) Uani d . 1 . .
    H H8 0.290(2) 0.8040(15) -0.0630(7) 0.058(4) Uiso d . 1 . .
    C C9 0.4214(3) 0.94724(17) -0.13070(10) 0.0600(7) Uani d . 1 . .
    H H9 0.295(3) 0.9700(17) -0.1605(9) 0.073(5) Uiso d . 1 . .
    C C10 0.6096(3) 1.01023(18) -0.14491(9) 0.0596(7) Uani d . 1 . .
    H H10 0.617(3) 1.0760(16) -0.1852(9) 0.069(5) Uiso d . 1 . .
    C C11 0.7926(3) 0.97388(18) -0.10261(9) 0.0619(7) Uani d . 1 . .
    H H11 0.922(3) 1.0175(17) -0.1118(9) 0.072(5) Uiso d . 1 . .
    C C12 0.7884(3) 0.87486(17) -0.04569(9) 0.0521(6) Uani d . 1 . .
    H H12 0.917(3) 0.8530(15) -0.0176(9) 0.067(5) Uiso d . 1 . .
loop_
    _atom_site_aniso_label
    _atom_site_aniso_U_11
    _atom_site_aniso_U_22
    _atom_site_aniso_U_33
    _atom_site_aniso_U_12
    _atom_site_aniso_U_13
    _atom_site_aniso_U_23
    _atom_site_aniso_type_symbol
    O1 0.0656(9) 0.0566(6) 0.0511(6) -0.0020(5) -0.0023(5) 0.0048(5) O
    O2 0.0418(7) 0.0557(6) 0.0551(6) 0.0011(5) 0.0037(5) 0.0127(5) O
    O3 0.0408(8) 0.0946(8) 0.0751(8) 0.0062(6) -0.0033(6) 0.0227(6) O
    N1 0.0521(10) 0.0499(7) 0.0518(8) 0.0018(6) 0.0026(6) 0.0090(6) N
    C1 0.0539(11) 0.0431(7) 0.0458(9) 0.0023(7) 0.0056(7) -0.0043(6) C
    C2 0.0589(13) 0.0498(9) 0.0740(11) 0.0015(8) 0.0217(10) 0.0002(8) C
    C3 0.0903(18) 0.0522(9) 0.0718(12) -0.0055(10) 0.0368(12) -0.0006(9) C
    C4 0.1016(19) 0.0539(10) 0.0491(11) -0.0050(11) 0.0081(10) 0.0044(8) C
    C5 0.0443(11) 0.0464(8) 0.0498(9) 0.0024(7) 0.0052(7) -0.0011(7) C
    C6 0.0350(10) 0.0488(7) 0.0506(9) 0.0034(6) 0.0043(7) -0.0060(7) C
    C7 0.0347(9) 0.0416(7) 0.0447(8) 0.0012(6) 0.0061(6) -0.0067(6) C
    C8 0.0385(11) 0.0556(8) 0.0577(10) -0.0016(7) 0.0067(8) 0.0046(8) C
    C9 0.0482(13) 0.0682(10) 0.0627(11) 0.0040(8) 0.0019(9) 0.0134(8) C
    C10 0.0586(13) 0.0624(10) 0.0592(11) -0.0018(9) 0.0134(9) 0.0103(8) C
    C11 0.0516(13) 0.0694(10) 0.0668(11) -0.0138(9) 0.0171(9) 0.0000(9) C
    C12 0.0373(11) 0.0643(9) 0.0544(10) -0.0023(8) 0.0032(8) -0.0035(8) C
loop_
    _geom_bond_atom_site_label_1
    _geom_bond_atom_site_label_2
    _geom_bond_site_symmetry_1
    _geom_bond_site_symmetry_2
    _geom_bond_distance
    _geom_bond_publ_flag
    O1 C1 . . 1.3688(17) ?
    O1 C4 . . 1.367(2) ?
    O2 N1 . . 1.4441(14) ?
    O2 C6 . . 1.3523(19) ?
    O3 C6 . . 1.1945(18) ?
    N1 C5 . . 1.270(2) ?
    C1 C2 . . 1.347(3) ?
    C1 C5 . . 1.433(2) ?
    C2 H2 . . 0.957(17) ?
    C2 C3 . . 1.408(2) ?
    C3 H3 . . 0.936(18) ?
    C3 C4 . . 1.324(4) ?
    C4 H4 . . 0.952(16) ?
    C5 H5 . . 0.970(15) ?
    C6 C7 . . 1.4795(19) ?
    C7 C8 . . 1.383(2) ?
    C7 C12 . . 1.379(2) ?
    C8 H8 . . 0.927(16) ?
    C8 C9 . . 1.378(2) ?
    C9 H9 . . 0.944(17) ?
    C9 C10 . . 1.372(3) ?
    C10 H10 . . 0.950(16) ?
    C10 C11 . . 1.368(2) ?
    C11 H11 . . 0.943(17) ?
    C11 C12 . . 1.374(2) ?
    C12 H12 . . 0.941(16) ?
loop_
    _geom_angle_atom_site_label_1
    _geom_angle_atom_site_label_2
    _geom_angle_atom_site_label_3
    _geom_angle_site_symmetry_1
    _geom_angle_site_symmetry_2
    _geom_angle_site_symmetry_3
    _geom_angle
    _geom_angle_publ_flag
    C1 O1 C4 . . . 105.29(14) ?
    N1 O2 C6 . . . 113.27(10) ?
    O2 N1 C5 . . . 106.73(11) ?
    O1 C1 C2 . . . 110.27(13) ?
    O1 C1 C5 . . . 119.30(14) ?
    C2 C1 C5 . . . 130.42(15) ?
    C1 C2 H2 . . . 126.0(10) ?
    C1 C2 C3 . . . 106.37(18) ?
    H2 C2 C3 . . . 127.6(10) ?
    C2 C3 H3 . . . 127.2(10) ?
    C2 C3 C4 . . . 107.0(2) ?
    H3 C3 C4 . . . 125.7(10) ?
    O1 C4 C3 . . . 111.09(16) ?
    O1 C4 H4 . . . 114.1(11) ?
    C3 C4 H4 . . . 134.8(11) ?
    N1 C5 C1 . . . 122.35(14) ?
    N1 C5 H5 . . . 121.6(9) ?
    C1 C5 H5 . . . 116.0(9) ?
    O2 C6 O3 . . . 123.68(13) ?
    O2 C6 C7 . . . 111.21(12) ?
    O3 C6 C7 . . . 125.11(14) ?
    C6 C7 C8 . . . 122.99(13) ?
    C6 C7 C12 . . . 117.92(13) ?
    C8 C7 C12 . . . 119.09(13) ?
    C7 C8 H8 . . . 118.1(8) ?
    C7 C8 C9 . . . 120.00(15) ?
    H8 C8 C9 . . . 121.9(9) ?
    C8 C9 H9 . . . 119.4(10) ?
    C8 C9 C10 . . . 120.31(16) ?
    H9 C9 C10 . . . 120.2(10) ?
    C9 C10 H10 . . . 121.1(10) ?
    C9 C10 C11 . . . 119.92(16) ?
    H10 C10 C11 . . . 118.9(10) ?
    C10 C11 H11 . . . 120.3(9) ?
    C10 C11 C12 . . . 120.21(17) ?
    H11 C11 C12 . . . 119.5(10) ?
    C7 C12 C11 . . . 120.48(15) ?
    C7 C12 H12 . . . 121.7(10) ?
    C11 C12 H12 . . . 117.8(10) ?
loop_
    _geom_hbond_atom_site_label_D
    _geom_hbond_atom_site_label_H
    _geom_hbond_atom_site_label_A
    _geom_hbond_site_symmetry_D
    _geom_hbond_site_symmetry_H
    _geom_hbond_site_symmetry_A
    _geom_hbond_distance_DH
    _geom_hbond_distance_HA
    _geom_hbond_distance_DA
    _geom_hbond_angle_DHA
    C8 H8 O2 . . . 0.93(2) 2.384(13) 2.724(2) 102.0(10)
    C5 H5 O3 . . 1_455 0.97(2) 2.312(16) 3.159(2) 145.0(10)
