# Supplementary material for: Crystal structure of (E)-furan-2-carbaldehyde O-benzoyloxime
Source: Acta Crystallogr E Crystallogr Commun. 2017 Aug 8;73(Pt 9):1326–8. doi: 10.1107/S2056989017011562 (PMC5588572; doi:10.1107/S2056989017011562)
Supplement: Supplementary file 2 [file e-73-01326-Isup2.hkl]

#
# h,k,l, Fc-squared, Fo-squared, sigma(Fo-squared) and status flag
#
data_I
_shelx_title                             '   '
_shelx_refln_list_code                   4
_shelx_F_calc_maximum                    143.98
_exptl_crystal_F_000                     448
_reflns_d_resolution_high                0.7596

loop_
 _symmetry_equiv_pos_as_xyz
 'x, y, z'
 '-x, y+1/2, -z+1/2'
 '-x, -y, -z'
 'x, -y+1/2, z+1/2'

_cell_length_a                           6.3414(3)
_cell_length_b                           9.1268(5)
_cell_length_c                           18.1423(9)
_cell_angle_alpha                        90
_cell_angle_beta                         95.634(2)
_cell_angle_gamma                        90

_shelx_F_squared_multiplier              1.000

loop_
 _refln_index_h
 _refln_index_k
 _refln_index_l
 _refln_F_squared_calc
 _refln_F_squared_meas
 _refln_F_squared_sigma
 _refln_observed_status
   1   0   0  3097.49  2833.58    58.56 o
   2   0   0   883.05   804.26    22.43 o
   3   0   0    12.04    20.79     3.19 o
   4   0   0   142.57   135.75     7.05 o
   5   0   0  2200.77  2142.49    78.43 o
   6   0   0   469.87   476.09    16.46 o
   7   0   0     6.80    12.24     7.71 <
   8   0   0     0.31    -1.84     6.54 <
   1   1   0  4576.85  4359.19    61.18 o
   2   1   0   236.44   244.56     5.72 o
   3   1   0  2124.22  2060.21    26.70 o
   4   1   0     3.48     4.19     2.18 <
   5   1   0    18.43    10.73     3.19 o
   6   1   0     9.33    12.40     4.53 <
   7   1   0     7.74    12.40     5.70 <
   8   1   0     5.44     7.21     5.20 <
   0   2   0     0.18     0.50     0.34 <
   1   2   0    16.85    17.77     0.67 o
   2   2   0    28.84    31.52     1.17 o
   3   2   0   314.19   324.60     9.41 o
   4   2   0    19.92    25.48     3.69 o
   5   2   0     2.53     5.03     3.02 <
   6   2   0     4.31    20.78     8.21 <
   7   2   0     6.78     8.05     5.36 <
   8   2   0     5.38    11.57     9.05 <
   1   3   0   465.82   424.54     3.20 o
   2   3   0  1393.21  1407.23     9.53 o
   3   3   0   959.35  1057.06     9.12 o
   4   3   0   114.40   113.56     3.86 o
   5   3   0    53.95    53.32     4.53 o
   6   3   0    44.61    40.40     6.04 o
   7   3   0    29.37    44.09    11.23 o
   8   3   0    15.48    11.23     8.38 <
   0   4   0    55.80    53.50     2.52 o
   1   4   0    21.41    20.12     1.34 o
   2   4   0     0.15     0.67     0.50 <
   3   4   0    56.85    51.82     1.68 o
   4   4   0     7.24    10.39     1.84 o
   5   4   0    34.68    34.37     4.86 o
   6   4   0     8.86     7.21     4.02 <
   7   4   0     7.54     9.89     5.20 <
   1   5   0   308.52   306.52     3.19 o
   2   5   0   112.14   109.71     1.85 o
   3   5   0   144.82   150.83     2.68 o
   4   5   0    28.00    29.17     2.68 o
   5   5   0    31.75    30.51     2.35 o
   6   5   0     0.58     3.52     4.53 <
   7   5   0     1.92     1.01     3.35 <
   0   6   0   469.38   475.95     6.73 o
   1   6   0   542.35   569.51     4.88 o
   2   6   0    72.04    72.95     1.84 o
   3   6   0    55.21    51.98     1.84 o
   4   6   0     0.20    -0.67     1.34 <
   5   6   0    41.75    38.89     3.19 o
   6   6   0    58.57    53.65     6.37 o
   7   6   0     0.12    -0.34     2.68 <
   1   7   0    19.57    16.09     1.51 o
   2   7   0    16.74    13.58     1.51 o
   3   7   0     7.50     8.05     1.34 o
   4   7   0    69.53    73.27     3.02 o
   5   7   0     0.00     0.34     2.68 <
   6   7   0     0.12    -7.21     3.02 <
   0   8   0    28.17    28.16     2.85 o
   1   8   0    72.33    71.93     2.52 o
   2   8   0    31.75    30.85     2.85 o
   3   8   0     0.00    -0.34     1.51 <
   5   8   0     9.53    17.60     5.53 o
   6   8   0     6.69    12.74     6.87 <
   1   9   0     9.24     9.89     1.51 o
   2   9   0    36.65    37.55     3.52 o
   3   9   0    79.05    78.64     5.53 o
   4   9   0    32.07    29.00     3.52 o
   5   9   0     0.60     0.67     4.69 <
   0  10   0    12.71    17.77     3.86 o
   1  10   0    21.54    21.29     2.18 o
   2  10   0    11.10    10.23     2.18 o
   3  10   0     5.84     2.01     2.35 <
   4  10   0     0.07    -0.17     3.35 <
   1  11   0     0.59    -0.17     2.35 <
   2  11   0    47.02    46.61     4.02 o
   3  11   0    17.55    22.46     3.86 o
   0  12   0     1.92    -4.02     6.03 <
  -8   1   1    13.73    29.00    18.94 <
  -7   1   1     0.67     7.21     5.20 <
  -6   1   1    59.25    73.60     8.38 o
  -5   1   1    28.34    23.30     4.36 o
  -4   1   1    49.12    49.30     3.35 o
  -3   1   1    46.86    40.58     3.35 o
  -2   1   1   351.89   344.55    10.95 o
  -1   1   1  1084.66   964.30     7.41 o
   0   1   1   106.01   112.29     5.56 o
   1   1   1    95.97   103.33     1.85 o
   2   1   1   152.44   145.98     3.36 o
   3   1   1     8.29    10.73     2.68 o
   4   1   1    61.43    56.01     4.19 o
   5   1   1     0.78    -0.50     3.02 <
   7   1   1     1.71     9.72     5.87 <
   8   1   1     0.14    -1.51     4.86 <
  -8   2   1     1.19    -0.67     7.04 <
  -7   2   1     4.16     6.70     5.53 <
  -6   2   1   281.04   260.98    10.57 o
  -5   2   1   162.86   164.41     6.38 o
  -4   2   1    15.73    13.08     4.36 o
  -3   2   1   831.35   831.83     9.97 o
  -2   2   1     8.84     9.22     0.84 o
  -1   2   1  2383.00  2210.42    12.77 o
   0   2   1    86.70    80.27     1.01 o
   1   2   1  1539.15  1489.79     9.82 o
   2   2   1     0.75     0.17     0.67 <
   3   2   1     1.01     1.01     1.68 <
   4   2   1   115.60   117.43     4.53 o
   5   2   1   162.73   150.15     7.89 o
   6   2   1     3.74     8.21     4.19 <
   7   2   1     0.03     7.04     5.87 <
   8   2   1     0.08    -2.35     5.36 <
  -8   3   1     8.04     2.01    11.90 <
  -7   3   1     0.29    14.08    11.57 <
  -6   3   1    50.31    57.00     5.87 o
  -5   3   1    20.00    15.93     2.51 o
  -4   3   1    38.01    41.91     3.52 o
  -3   3   1    70.60    71.95     2.01 o
  -2   3   1   548.81   569.52     4.55 o
  -1   3   1     0.87     0.17     0.34 <
   0   3   1   717.65   690.13     4.91 o
   1   3   1   341.16   316.54     3.54 o
   2   3   1   140.89   137.65     1.85 o
   3   3   1    51.61    55.67     2.18 o
   4   3   1     2.33    -0.17     1.84 <
   5   3   1    32.60    35.21     4.86 o
   6   3   1     0.07    -1.34     3.02 <
   7   3   1     0.00     1.34     5.20 <
   8   3   1     0.65     2.18    12.57 <
  -7   4   1     0.03     6.54     7.71 <
  -6   4   1    10.27     9.39     3.02 o
  -5   4   1    12.91    16.26     3.52 o
  -4   4   1    35.87    37.39     2.18 o
  -3   4   1   513.56   534.35     5.05 o
  -2   4   1    22.85    23.30     1.34 o
  -1   4   1   437.15   426.67     3.54 o
   0   4   1   105.59   100.18     1.68 o
   1   4   1   234.82   219.60     3.36 o
   2   4   1    22.50    23.47     1.34 o
   3   4   1   101.11   101.15     2.35 o
   4   4   1    24.14    32.35     3.35 o
   5   4   1    35.77    31.52     3.69 o
   6   4   1    20.66    24.98     3.69 o
   7   4   1     0.96     7.71     7.88 <
  -7   5   1     0.20     6.03     3.18 <
  -6   5   1     0.23     3.69     2.85 <
  -5   5   1    24.53    22.63     2.35 o
  -4   5   1    64.65    64.72     2.35 o
  -3   5   1    49.90    56.51     1.84 o
  -2   5   1     3.84     3.35     0.67 o
  -1   5   1    41.92    43.76     1.34 o
   0   5   1     0.00     0.00     0.50 <
   1   5   1    14.21    14.58     1.34 o
   2   5   1   247.87   254.57     2.85 o
   3   5   1     0.23     1.84     1.01 <
   4   5   1     5.13     4.53     1.51 o
   5   5   1     0.02     0.17     2.01 <
   6   5   1     2.41     5.03     3.86 <
   7   5   1    23.40    19.11     4.19 o
  -7   6   1     0.37     1.17     7.88 <
  -6   6   1     5.58     1.34     3.69 <
  -5   6   1     0.31     4.53     2.35 <
  -4   6   1     2.06     2.68     1.34 <
  -3   6   1    22.82    24.81     1.84 o
  -2   6   1    12.24    11.73     1.01 o
  -1   6   1    83.06    89.73     1.84 o
   0   6   1   119.06   117.26     2.18 o
   1   6   1    73.62    74.46     1.84 o
   2   6   1    29.37    26.82     1.68 o
   3   6   1     0.09     0.17     1.01 <
   4   6   1     0.86     0.67     1.34 <
   5   6   1     0.33     3.69     2.68 <
   6   6   1    12.07    12.24     3.69 o
   7   6   1     0.23    -3.02     2.68 <
  -6   7   1     0.25     0.00     3.02 <
  -5   7   1     3.18     5.03     4.86 <
  -4   7   1    92.50    98.94     3.35 o
  -3   7   1     1.06    -0.34     1.17 <
  -2   7   1    39.93    34.54     2.51 o
  -1   7   1     6.32     5.03     1.01 o
   0   7   1    50.05    54.99     2.18 o
   1   7   1     4.43     4.02     0.84 o
   2   7   1    22.22    23.13     1.68 o
   3   7   1    27.27    28.67     2.51 o
   4   7   1     5.77     5.70     1.68 o
   5   7   1    26.67    29.00     4.36 o
   6   7   1     1.28     3.02     3.52 <
  -6   8   1    11.28    13.41     4.02 o
  -5   8   1    57.27    64.88     7.71 o
  -4   8   1    36.74    39.90     3.52 o
  -3   8   1    26.70    30.17     2.01 o
  -2   8   1    12.56    10.39     1.51 o
  -1   8   1     4.92     6.54     1.17 o
   0   8   1   149.04   155.17     3.19 o
   1   8   1   114.07   120.42     3.02 o
   2   8   1     6.26     7.88     1.51 o
   3   8   1     6.72     8.38     1.51 o
   4   8   1     7.85     6.87     2.01 o
   5   8   1    13.54    16.59     3.02 o
   6   8   1     3.75     1.17     5.36 <
  -5   9   1     5.23     6.70     4.36 <
  -4   9   1     0.78     1.34     2.35 <
  -3   9   1    21.04    26.32     3.19 o
  -2   9   1    67.00    64.72     3.02 o
  -1   9   1    13.19     9.89     1.68 o
   0   9   1    17.29    17.10     1.84 o
   1   9   1    38.50    40.91     3.69 o
   2   9   1     0.37     0.34     1.68 <
   3   9   1    56.26    61.87     4.86 o
   4   9   1     0.63     4.69     2.51 <
   5   9   1     0.42     4.86     4.36 <
  -4  10   1     0.47     6.70     4.53 <
  -3  10   1     3.42     2.51     3.35 <
  -2  10   1   107.02   113.69     3.86 o
  -1  10   1     7.44     5.87     1.84 o
   0  10   1     3.16     4.36     1.84 <
   1  10   1    12.67    11.06     1.84 o
   2  10   1     7.22    10.90     2.18 o
   3  10   1    77.80    89.53     5.03 o
   4  10   1     1.88    -0.17     3.35 <
  -3  11   1     6.78    10.90     4.69 <
  -2  11   1     2.58    -1.34     2.85 <
  -1  11   1     0.54    -0.67     3.86 <
   0  11   1     2.07     0.17     2.35 <
   1  11   1    29.47    20.62     4.19 o
   2  11   1     7.99    10.39     2.85 o
   3  11   1     0.97     4.53     3.69 <
   0  12   1     2.85    11.40     7.38 <
  -8   0   2     0.28     8.55    17.43 <
  -7   0   2     3.96     6.87     7.21 <
  -6   0   2   165.36   151.31    10.06 o
  -5   0   2   177.35   183.56    12.58 o
  -4   0   2   918.42   955.21    19.75 o
  -3   0   2   125.75   115.30     5.20 o
  -2   0   2     5.49     7.21     2.18 o
  -1   0   2   667.41   616.76    22.19 o
   2   0   2     0.29    -1.51     2.35 <
   3   0   2   224.97   229.46    11.25 o
   4   0   2     0.78    -5.03     5.53 <
   5   0   2  1245.68  1166.73    25.66 o
   6   0   2   505.66   476.99    16.80 o
   7   0   2     3.87    29.33    18.10 <
   8   0   2     8.44     1.51     6.87 <
  -8   1   2     4.36    -1.34     7.21 <
  -7   1   2    33.55    53.31    13.75 o
  -6   1   2    35.73    47.11     6.87 o
  -5   1   2    60.84    53.32     8.05 o
  -4   1   2     3.67     1.34     1.84 <
  -3   1   2     0.77     2.01     1.51 <
  -2   1   2     2.52     1.17     0.67 <
  -1   1   2   330.77   294.75     2.70 o
   1   1   2    74.76    72.53     1.18 o
   2   1   2   308.15   309.37     4.38 o
   3   1   2    27.66    37.56     3.86 o
   4   1   2     9.73     6.03     3.02 <
   5   1   2     3.41     3.86     4.19 <
   6   1   2   168.08   165.90     7.88 o
   7   1   2     2.51    16.93     8.72 <
   8   1   2    13.10     8.88     5.53 <
  -8   2   2    11.35    16.76     8.05 <
  -7   2   2    20.27    39.56    11.73 o
  -6   2   2   284.72   273.07     8.90 o
  -5   2   2    39.02    51.30     6.20 o
  -4   2   2     0.41    -2.01     2.35 <
  -3   2   2    89.14    90.42     2.85 o
  -2   2   2     6.62     5.20     0.50 o
  -1   2   2 10448.40 10570.30   132.84 o
   0   2   2    32.06    32.37     0.84 o
   1   2   2    84.15    83.25     1.34 o
   2   2   2   221.99   238.98     2.86 o
   3   2   2     2.56     2.01     1.34 <
   4   2   2   729.52   747.56     9.94 o
   5   2   2    51.05    74.61     9.39 o
   6   2   2     0.28     0.50     4.19 <
   7   2   2     1.16    11.06    10.73 <
   8   2   2     0.30     4.02     6.03 <
  -8   3   2     4.12     3.18     7.38 <
  -7   3   2     8.68    14.58     6.03 <
  -6   3   2     0.00    -3.35     3.69 <
  -5   3   2     6.99     5.36     2.18 <
  -4   3   2     0.09     1.68     1.34 <
  -3   3   2    74.98    80.51     2.01 o
  -2   3   2   702.74   696.17     5.74 o
  -1   3   2   282.14   282.46     3.03 o
   0   3   2   663.56   627.55     4.57 o
   1   3   2   238.37   246.47     2.52 o
   2   3   2   255.81   271.23     2.86 o
   3   3   2   533.13   565.75     6.06 o
   4   3   2     1.52     0.67     1.51 <
   5   3   2    11.33    12.57     3.18 o
   6   3   2    11.27    14.08     3.52 o
   7   3   2    22.13    20.95     8.88 <
  -7   4   2     1.01     5.70     5.53 <
  -6   4   2    85.20    88.03     7.38 o
  -5   4   2    24.52    33.02     3.52 o
  -4   4   2    29.08    31.69     3.52 o
  -3   4   2   157.64   165.12     3.19 o
  -2   4   2     6.61     7.88     0.84 o
  -1   4   2   128.40   126.55     1.68 o
   0   4   2   381.40   380.87     3.20 o
   1   4   2   117.78   119.32     3.19 o
   2   4   2     8.99     7.21     0.67 o
   3   4   2    56.03    59.70     2.18 o
   4   4   2    12.82    14.92     2.01 o
   5   4   2   182.15   176.49     6.88 o
   6   4   2     6.84     2.35     3.69 <
   7   4   2     2.49    -0.67     4.02 <
  -7   5   2     2.78     2.18     3.86 <
  -6   5   2    24.57    30.68     8.88 o
  -5   5   2     1.70     0.84     1.68 <
  -4   5   2     5.03     3.69     1.34 <
  -3   5   2   347.98   366.39     4.37 o
  -2   5   2   409.51   437.46     4.03 o
  -1   5   2    77.84    82.19     1.68 o
   0   5   2    58.62    54.17     2.01 o
   1   5   2    42.40    42.92     1.34 o
   2   5   2   536.83   553.27     4.71 o
   3   5   2     3.04     2.01     1.01 <
   4   5   2    29.57    31.85     2.01 o
   5   5   2     3.55     1.84     2.51 <
   6   5   2     2.66     0.00     3.35 <
   7   5   2     0.50    -6.54     3.35 <
  -7   6   2     1.83    -2.01     3.86 <
  -6   6   2     0.46     3.69     3.86 <
  -5   6   2   114.43   108.17     4.36 o
  -4   6   2     2.15     1.34     1.51 <
  -3   6   2    13.46    16.09     1.34 o
  -2   6   2    15.14    17.27     1.51 o
  -1   6   2     5.04     5.20     0.67 o
   0   6   2   577.36   612.94     5.22 o
   1   6   2    24.66    22.30     1.68 o
   2   6   2    93.80    96.94     2.52 o
   3   6   2    53.92    56.50     2.18 o
   4   6   2    18.02    16.93     1.84 o
   5   6   2    65.43    70.92     4.53 o
   6   6   2    56.62    56.83     5.70 o
   7   6   2     0.49    -0.50     3.18 <
  -6   7   2     1.69     4.69     3.02 <
  -5   7   2     1.56    -1.51     2.18 <
  -4   7   2     0.32     0.50     1.84 <
  -3   7   2     1.05     0.84     1.17 <
  -2   7   2     0.77    -0.67     1.01 <
  -1   7   2    18.66    17.77     1.84 o
   0   7   2   103.42   105.16     2.68 o
   1   7   2     2.25     3.18     0.84 o
   2   7   2     3.83     6.20     1.17 o
   3   7   2     3.30     2.51     1.34 <
   4   7   2    17.53    17.94     2.18 o
   5   7   2    18.30    21.29     4.19 o
   6   7   2     4.36    12.07     5.03 <
  -6   8   2    13.38    11.23     4.36 <
  -5   8   2     0.63    -1.17     2.68 <
  -4   8   2     4.88     3.52     2.68 <
  -3   8   2    78.46    83.34     2.85 o
  -2   8   2    12.29    11.73     1.68 o
  -1   8   2    51.21    51.81     2.35 o
   0   8   2    62.67    66.73     2.68 o
   1   8   2    12.86    10.23     1.68 o
   2   8   2     0.01    -2.01     1.34 <
   3   8   2     2.99     4.53     1.51 o
   4   8   2    12.54    11.90     2.51 o
   5   8   2    16.24    19.95     3.69 o
   6   8   2     1.74     7.71     7.88 <
  -5   9   2     0.21    -3.69     4.36 <
  -4   9   2     0.06    -2.51     2.35 <
  -3   9   2    35.78    41.07     4.69 o
  -2   9   2    60.02    64.05     4.19 o
  -1   9   2    12.22    14.92     1.84 o
   0   9   2     2.12     1.51     1.51 <
   1   9   2    51.11    53.99     3.86 o
   2   9   2    50.39    48.12     3.35 o
   3   9   2     9.94    11.40     2.18 o
   4   9   2     7.63     6.03     3.02 <
   5   9   2     2.18     7.21     4.19 <
  -4  10   2     5.45    -0.84     4.53 <
  -3  10   2     0.00     0.17     2.51 <
  -2  10   2    24.62    27.49     3.02 o
  -1  10   2    14.43    15.09     2.68 o
   0  10   2     0.02     0.34     1.68 <
   1  10   2     0.31    -1.68     1.84 <
   2  10   2     7.38    12.91     2.51 o
   3  10   2     0.11    -0.34     2.68 <
   4  10   2     0.10     4.53     5.53 <
  -3  11   2     5.76     9.55     3.69 <
  -2  11   2    17.69    17.10     3.02 o
  -1  11   2    18.61    15.25     3.35 o
   0  11   2     2.03     0.67     2.35 <
   1  11   2    32.87    31.01     4.19 o
   2  11   2     0.84     0.34     3.35 <
   3  11   2    23.94    12.91     4.69 <
  -8   1   3    20.66    30.34    20.28 <
  -7   1   3     0.08     1.51     5.36 <
  -6   1   3    49.62    62.54     6.20 o
  -5   1   3    60.09    60.20     4.69 o
  -4   1   3   247.44   248.52     6.55 o
  -3   1   3  1816.82  1898.25    21.66 o
  -2   1   3   130.05   137.19     2.18 o
  -1   1   3  3593.19  3469.28    36.71 o
   0   1   3   362.07   353.84     2.54 o
   1   1   3  1264.39  1130.88     7.21 o
   2   1   3  1391.69  1362.31    10.23 o
   3   1   3   741.52   759.67    12.15 o
   4   1   3     8.35    11.06     2.18 o
   5   1   3     6.92    11.90     4.02 <
   6   1   3    17.41    23.80     6.20 o
   7   1   3     4.36    20.11    12.07 <
   8   1   3     5.72     2.01     6.20 <
  -8   2   3     5.21    16.59     7.21 <
  -7   2   3    10.48    14.75     5.70 <
  -6   2   3    72.94    87.86     6.04 o
  -5   2   3   636.91   627.26    11.77 o
  -4   2   3    88.42    97.28     2.68 o
  -3   2   3     0.19     0.50     0.67 <
  -2   2   3    32.31    35.72     1.17 o
  -1   2   3  4430.99  4261.58    38.24 o
   0   2   3 18199.60 20731.60   267.23 o
   1   2   3     0.37     0.17     0.50 <
   2   2   3   943.23   930.01     8.13 o
   3   2   3    75.31    73.30     2.35 o
   4   2   3    45.54    52.31     4.86 o
   5   2   3   189.46   188.43     8.72 o
   6   2   3   222.92   215.60     8.89 o
   7   2   3     0.11     1.68     6.20 <
   8   2   3     0.54     2.85    14.42 <
  -8   3   3    11.49     8.38     7.04 <
  -7   3   3     4.08     6.03     5.36 <
  -6   3   3     4.97     6.03     3.18 <
  -5   3   3     0.23     0.84     1.84 <
  -4   3   3     1.20     2.85     1.34 <
  -3   3   3   132.70   138.60     2.85 o
  -2   3   3     1.98     3.02     0.67 o
  -1   3   3   994.88   981.81     8.48 o
   0   3   3   857.59   831.74     6.44 o
   1   3   3   946.04   939.14     6.78 o
   2   3   3    39.34    36.05     1.34 o
   3   3   3  1070.93  1129.25     9.29 o
   4   3   3     2.67     3.02     1.68 <
   5   3   3    21.23    25.65     5.03 o
   6   3   3     2.03    -1.84     3.69 <
   7   3   3     2.74     1.01     4.36 <
  -7   4   3     5.50     2.01     4.86 <
  -6   4   3    36.79    34.20     3.86 o
  -5   4   3     0.22     5.03     2.35 <
  -4   4   3     3.57     4.19     1.34 o
  -3   4   3   122.86   120.62     3.19 o
  -2   4   3    67.63    73.12     1.51 o
  -1   4   3    39.30    40.75     1.17 o
   0   4   3   680.04   707.92     5.23 o
   1   4   3     0.30     0.17     0.50 <
   2   4   3   108.51   110.39     2.01 o
   3   4   3    61.33    58.19     2.18 o
   4   4   3    13.85    18.27     2.68 o
   6   4   3     1.20     4.19     5.03 <
   7   4   3     3.92     5.20     4.02 <
  -7   5   3     6.29     0.50     3.86 <
  -6   5   3     8.15     5.53     3.18 <
  -5   5   3    15.28    11.73     2.51 o
  -4   5   3     0.06     0.50     1.17 <
  -3   5   3    29.27    32.69     1.68 o
  -2   5   3    40.40    39.23     1.51 o
  -1   5   3    30.10    25.82     1.17 o
   0   5   3   481.34   483.83     4.21 o
   1   5   3   156.78   160.44     2.35 o
   2   5   3    14.60    15.93     1.01 o
   3   5   3    17.16    19.28     2.35 o
   4   5   3    31.01    37.55     3.19 o
   5   5   3     8.55    10.39     2.51 o
   6   5   3     2.24     4.69     3.52 <
   7   5   3    11.53    12.91     4.86 <
  -7   6   3     0.81     2.18     3.86 <
  -6   6   3     0.32    -1.68     3.86 <
  -5   6   3    60.39    53.65     4.36 o
  -4   6   3    10.97    12.24     1.68 o
  -3   6   3    89.13    94.42     2.52 o
  -2   6   3     1.69     2.01     0.84 <
  -1   6   3    39.90    39.40     1.51 o
   0   6   3   297.09   310.73     3.53 o
   1   6   3    52.58    52.15     1.68 o
   2   6   3    18.64    18.78     1.17 o
   3   6   3    28.40    33.70     2.51 o
   4   6   3     0.38    -1.34     1.68 <
   5   6   3    72.04    74.78     6.04 o
   6   6   3    11.78    15.76     4.02 o
   7   6   3     0.04     3.02     5.20 <
  -6   7   3     0.49    -1.01     2.85 <
  -5   7   3     0.17     2.35     2.51 <
  -4   7   3    79.77    76.63     3.19 o
  -3   7   3     6.99     6.70     1.34 o
  -2   7   3     4.24     6.03     1.17 o
  -1   7   3     8.40     6.37     1.01 o
   0   7   3    13.41    12.91     1.17 o
   1   7   3    20.74    19.45     1.34 o
   2   7   3    20.04    19.28     1.34 o
   3   7   3    72.69    71.43     2.85 o
   4   7   3     0.42     1.01     2.35 <
   5   7   3     9.55    13.24     3.52 o
   6   7   3     0.69    -0.17     3.52 <
  -6   8   3    18.14    16.26     5.70 <
  -5   8   3     2.57     2.35     3.18 <
  -4   8   3     6.89     8.88     2.18 o
  -3   8   3    80.69    91.89     3.02 o
  -2   8   3     1.88     1.51     1.34 <
  -1   8   3   139.55   146.77     3.52 o
   0   8   3   102.80   109.18     3.19 o
   1   8   3    33.95    30.68     2.68 o
   2   8   3   190.08   190.92     4.03 o
   3   8   3    10.80    12.07     1.84 o
   4   8   3     5.38     5.20     2.51 <
   5   8   3    14.82    22.96     3.69 o
   6   8   3     6.58     4.69     5.20 <
  -5   9   3     0.30    -0.34     3.35 <
  -4   9   3     6.66     7.71     2.68 <
  -3   9   3    31.76    34.20     2.51 o
  -2   9   3     6.04     7.21     1.84 o
  -1   9   3    64.08    65.89     3.02 o
   0   9   3     0.26     1.01     1.68 <
   1   9   3     1.61     1.17     1.51 <
   2   9   3    61.62    71.93     4.02 o
   3   9   3    32.23    35.20     2.68 o
   4   9   3    78.88    74.61     7.04 o
   5   9   3     0.01     9.72     3.52 <
  -4  10   3     3.69     2.85     4.19 <
  -3  10   3     0.12     0.67     2.68 <
  -2  10   3     3.89     3.86     2.68 <
  -1  10   3    72.10    80.48     4.19 o
   0  10   3    12.59    10.06     1.84 o
   1  10   3     2.92     2.85     1.84 <
   2  10   3    17.02    16.26     2.85 o
   3  10   3    20.48    22.46     3.18 o
   4  10   3    14.14    23.97     5.36 o
  -3  11   3     6.36     5.53     4.19 <
  -2  11   3     3.36     2.35     3.69 <
  -1  11   3     0.02     3.86     2.85 <
   0  11   3     0.29    -0.67     2.85 <
   1  11   3     0.27    -2.18     3.02 <
   2  11   3    20.44    22.29     3.52 o
   3  11   3     8.75    12.57     7.21 <
  -8   0   4     0.17    49.78    21.62 <
  -7   0   4    19.20    18.77     7.71 <
  -6   0   4   205.34   190.26    10.57 o
  -5   0   4     1.26    -3.02     3.69 <
  -4   0   4    40.19    41.75     5.20 o
  -3   0   4  1733.68  1765.60    30.16 o
  -2   0   4   538.62   508.32     5.91 o
  -1   0   4    80.01    76.21     1.68 o
   0   0   4   208.69   205.79     3.20 o
   1   0   4   899.41   898.04    10.73 o
   2   0   4    26.11    30.01     2.85 o
   3   0   4     9.93     8.21     2.18 o
   4   0   4   131.83   130.02     6.38 o
   5   0   4    82.64    69.93    12.74 o
   6   0   4    38.11    24.81     8.38 <
   7   0   4     1.83     9.05     8.55 <
   8   0   4     5.59     2.68     8.88 <
  -8   1   4    13.34    14.08     7.54 <
  -7   1   4     3.65    34.19    11.06 o
  -6   1   4     1.95     1.01     3.69 <
  -5   1   4     0.46     1.51     3.02 <
  -4   1   4    14.92    14.92     2.01 o
  -3   1   4   345.47   371.29    11.27 o
  -2   1   4   730.10   736.09     5.75 o
  -1   1   4  1966.45  1866.33    12.14 o
   0   1   4  3033.14  2852.89    17.08 o
   1   1   4  1114.76  1028.00     8.02 o
   2   1   4   113.61   108.76     3.19 o
   3   1   4    33.12    27.83     2.85 o
   4   1   4   114.15   116.25     3.86 o
   5   1   4     0.61    -1.51     3.02 <
   6   1   4    36.14    45.77     9.39 o
   7   1   4    12.86    21.12     8.72 <
   8   1   4     0.00     3.86     6.70 <
  -8   2   4     3.23    20.28    13.58 <
  -7   2   4     0.86     3.52     5.36 <
  -6   2   4    75.40    77.63     6.04 o
  -5   2   4   268.24   248.10    21.49 o
  -4   2   4    63.25    65.40     2.35 o
  -3   2   4   139.32   134.59     3.02 o
  -2   2   4     6.61     7.04     0.67 o
  -1   2   4  1564.24  1477.18    10.11 o
   0   2   4 15832.10 17075.20   122.17 o
   1   2   4    88.04    84.75     1.51 o
   2   2   4     3.75     3.02     0.67 o
   3   2   4   226.81   256.09     4.03 o
   4   2   4   109.41    98.12     3.02 o
   5   2   4   647.55   630.52    10.60 o
   6   2   4     6.89     5.70     3.86 <
   7   2   4     0.07     2.18     6.70 <
  -8   3   4     0.95    -2.35     6.87 <
  -7   3   4     8.12     5.20     5.53 <
  -6   3   4     0.76     0.67     2.68 <
  -5   3   4    13.03    10.90     1.84 o
  -4   3   4     5.21     4.53     1.51 o
  -3   3   4    89.05    86.22     2.35 o
  -2   3   4    68.09    72.12     1.51 o
  -1   3   4    98.84    99.51     2.18 o
   0   3   4   561.11   608.95     4.56 o
   1   3   4    26.44    26.99     1.17 o
   2   3   4   298.51   305.23     3.53 o
   3   3   4    12.20    11.57     1.51 o
   4   3   4    20.11    22.97     2.85 o
   5   3   4   100.23    89.38     8.22 o
   6   3   4     0.01    -1.34     3.86 <
   7   3   4    11.12    14.75     8.88 <
  -7   4   4     6.09     7.21     6.20 <
  -6   4   4     6.19     9.22     3.86 <
  -4   4   4     1.96     1.17     1.17 <
  -3   4   4   162.74   161.93     4.20 o
  -2   4   4    97.26    94.44     1.85 o
  -1   4   4   630.55   687.28     5.40 o
   0   4   4   308.19   306.83     3.53 o
   1   4   4    37.25    39.24     1.34 o
   2   4   4   156.43   165.31     3.19 o
   3   4   4   161.62   177.70     3.36 o
   4   4   4     6.01     5.70     2.01 <
   5   4   4    14.00    14.58     2.68 o
   6   4   4    58.17    48.96     5.20 o
   7   4   4     3.59    14.75     6.70 <
  -7   5   4     5.36     8.88     6.37 <
  -6   5   4     6.20     6.37     2.18 <
  -5   5   4    74.75    68.41     3.52 o
  -4   5   4   262.41   266.38     4.87 o
  -3   5   4     2.27     0.84     0.84 <
  -2   5   4    16.17    15.93     1.01 o
  -1   5   4    98.60   100.14     1.85 o
   0   5   4    13.16    11.57     1.01 o
   1   5   4    38.91    37.89     1.51 o
   2   5   4   434.70   434.25     4.37 o
   3   5   4   310.96   313.02     3.86 o
   4   5   4     7.53     7.38     1.68 o
   5   5   4     4.42     2.68     2.51 <
   6   5   4     5.31     7.04     3.69 <
   7   5   4     8.79    18.77     5.36 o
  -7   6   4     9.53    19.95     7.38 <
  -6   6   4     1.22     5.53     3.69 <
  -5   6   4    42.35    39.90     3.52 o
  -4   6   4   128.56   138.87     4.53 o
  -3   6   4    63.57    62.21     2.18 o
  -2   6   4   111.60   120.60     2.35 o
  -1   6   4   165.07   168.81     2.52 o
   0   6   4     2.44     1.01     0.67 <
   1   6   4     2.94     3.02     0.84 o
   2   6   4     5.86     5.03     1.17 o
   3   6   4     3.33     2.85     1.34 <
   4   6   4     0.22     0.50     1.84 <
   5   6   4    12.06     9.89     2.85 o
   6   6   4     1.89     8.05     5.20 <
  -6   7   4     0.95     2.18     3.02 <
  -5   7   4     3.14    -0.84     2.18 <
  -4   7   4     0.51     0.34     1.84 <
  -3   7   4    23.44    26.99     1.84 o
  -2   7   4   321.27   333.96     4.20 o
  -1   7   4     7.02     6.70     1.01 o
   0   7   4    24.02    21.79     2.18 o
   1   7   4    58.79    52.98     2.52 o
   2   7   4     3.75     1.34     1.17 <
   3   7   4    84.39    89.38     3.02 o
   4   7   4    19.04    17.94     2.85 o
   5   7   4     1.01     5.36     5.03 <
   6   7   4     3.52     3.69     3.86 <
  -6   8   4     3.96     6.03     3.86 <
  -5   8   4     0.00    -0.50     3.18 <
  -4   8   4     0.76    -1.34     2.01 <
  -3   8   4    85.30    87.70     2.85 o
  -2   8   4    41.81    39.40     2.01 o
  -1   8   4    11.23     9.39     1.51 o
   0   8   4    14.48    13.41     1.51 o
   1   8   4     1.85     0.67     1.34 <
   2   8   4   141.14   140.56     4.19 o
   3   8   4     0.46    -0.50     1.84 <
   4   8   4     0.35    -0.34     2.51 <
   5   8   4     0.72     2.51     4.19 <
  -5   9   4     2.45     5.20     3.35 <
  -4   9   4     1.20     0.84     2.51 <
  -3   9   4     0.09    -1.34     2.01 <
  -2   9   4    13.39    12.07     1.84 o
  -1   9   4     1.64     1.84     1.51 <
   0   9   4     3.18     3.02     1.84 <
   1   9   4    39.89    38.06     2.68 o
   2   9   4    27.17    22.80     2.35 o
   3   9   4    48.13    47.44     4.53 o
   4   9   4     0.65     6.87     3.52 <
   5   9   4     3.70     7.38     5.70 <
  -4  10   4     0.59     7.04     4.86 <
  -3  10   4     0.52    -2.18     2.68 <
  -2  10   4    23.07    27.83     3.02 o
  -1  10   4     1.04     3.52     2.01 <
   0  10   4     9.76     8.05     2.18 o
   1  10   4    11.55    13.58     2.35 o
   2  10   4     2.87     3.52     2.35 <
   3  10   4     3.60     2.68     2.85 <
   4  10   4    15.71    21.62     5.87 o
  -3  11   4     6.68    12.74     4.86 <
  -2  11   4     6.20     2.18     6.03 <
  -1  11   4     8.73     4.86     3.02 <
   0  11   4     4.97     3.69     3.18 <
   1  11   4     0.01     0.84     3.18 <
   2  11   4     8.51     4.86     3.35 <
  -8   1   5     0.00    49.28    20.45 <
  -7   1   5     4.49     3.02     6.54 <
  -6   1   5     5.60     6.87     4.02 <
  -5   1   5    11.51    12.91     3.69 o
  -4   1   5    62.69    64.56     3.19 o
  -3   1   5   559.14   559.09    14.49 o
  -2   1   5   281.45   282.53     2.69 o
  -1   1   5    50.19    49.48     1.34 o
   0   1   5   494.62   459.67     5.07 o
   1   1   5   583.83   626.46     4.90 o
   2   1   5   500.43   518.01     4.72 o
   3   1   5   102.55   114.91     3.02 o
   4   1   5    66.57    58.36     3.52 o
   5   1   5     5.55     8.05     2.85 <
   6   1   5     5.78     5.03     4.36 <
   7   1   5     7.35     9.55     5.53 <
  -8   2   5     0.17    10.06    10.73 <
  -7   2   5     3.54     6.70     5.36 <
  -6   2   5   185.79   162.39     7.21 o
  -5   2   5    45.64    52.14     3.19 o
  -4   2   5    20.19    24.31     2.01 o
  -3   2   5   432.05   482.46     5.21 o
  -2   2   5   137.90   140.33     2.01 o
  -1   2   5     9.54    10.06     0.67 o
   0   2   5  5306.07  5043.97    41.05 o
   1   2   5   668.03   637.10     5.24 o
   2   2   5     7.03     8.72     1.01 o
   3   2   5    19.28    25.31     1.84 o
   4   2   5   111.76   101.48     3.69 o
   5   2   5   445.43   420.50     7.73 o
   6   2   5    22.81    27.32     5.53 o
   7   2   5     4.78    -0.17     6.03 <
  -8   3   5     0.02    -5.87     6.54 <
  -7   3   5    41.17    30.68    11.74 <
  -6   3   5    51.97    61.19     6.87 o
  -5   3   5     0.73     0.00     1.68 <
  -4   3   5    18.33    20.79     1.51 o
  -3   3   5   643.17   625.41     5.73 o
  -2   3   5     0.46     1.01     0.50 <
  -1   3   5   481.08   485.42     5.22 o
   1   3   5     6.81     6.87     0.84 o
   2   3   5    57.97    54.50     1.51 o
   3   3   5     2.10     1.01     1.17 <
   4   3   5     7.15     5.03     1.84 <
   5   3   5     0.26    -0.50     2.35 <
   6   3   5    35.58    31.52     4.69 o
   7   3   5     0.72     1.17     5.87 <
  -7   4   5    13.89    11.90     5.36 <
  -6   4   5   301.33   292.87     7.38 o
  -5   4   5    90.40    84.01     3.02 o
  -4   4   5    64.72    63.72     2.52 o
  -3   4   5     0.80     1.68     0.84 <
  -2   4   5     1.47     0.17     0.67 <
  -1   4   5  3469.07  3507.41    20.74 o
   0   4   5   563.46   597.47     4.72 o
   1   4   5   375.25   389.30     3.87 o
   2   4   5     4.46     6.87     1.17 o
   3   4   5    42.42    47.28     2.35 o
   4   4   5   311.93   303.06     5.71 o
   5   4   5   177.10   173.63     5.54 o
   6   4   5    46.75    38.39     4.02 o
   7   4   5     2.12     2.68     6.03 <
  -7   5   5     2.91    -5.53     8.88 <
  -6   5   5     5.69     6.70     2.51 <
  -5   5   5    15.33    16.26     2.51 o
  -4   5   5    47.08    47.62     3.19 o
  -3   5   5     3.01     2.51     1.01 <
  -2   5   5    38.13    38.23     1.68 o
  -1   5   5     8.84     9.39     0.84 o
   0   5   5    18.05    17.10     1.17 o
   1   5   5    71.24    70.60     1.84 o
   2   5   5     6.25     7.38     1.01 o
   3   5   5    18.86    23.30     2.01 o
   4   5   5     3.97     5.70     1.84 o
   5   5   5     8.15    10.90     6.37 <
   6   5   5     4.88    13.58     5.87 <
   7   5   5     1.42    -3.35     4.69 <
  -7   6   5     0.55     1.34     3.52 <
  -6   6   5    26.04    26.82     3.02 o
  -5   6   5     2.35     3.69     2.01 <
  -4   6   5   222.10   221.66     4.36 o
  -3   6   5    28.20    27.66     1.84 o
  -2   6   5     0.44     0.17     1.01 <
  -1   6   5     1.86     1.17     0.84 <
   0   6   5    96.83    97.61     2.18 o
   1   6   5   242.46   244.59     3.36 o
   2   6   5    10.15    10.90     1.34 o
   3   6   5     0.70     1.01     1.34 <
   4   6   5     0.71    -1.01     1.84 <
   5   6   5    12.94    14.58     3.02 o
   6   6   5    18.55    18.27     4.69 o
  -6   7   5     3.33     1.68     3.69 <
  -5   7   5     0.44     1.01     3.52 <
  -4   7   5    29.02    26.65     2.85 o
  -3   7   5   422.67   438.21     5.88 o
  -2   7   5   211.11   219.15     3.69 o
  -1   7   5     2.25     1.51     1.01 <
   0   7   5    62.79    63.05     2.18 o
   1   7   5   236.10   253.09     4.03 o
   2   7   5   141.90   139.22     3.52 o
   3   7   5   125.93   129.48     3.19 o
   4   7   5     9.00    12.40     2.85 o
   5   7   5     1.50     3.18     3.52 <
   6   7   5     6.36     3.52     4.69 <
  -6   8   5     0.08    -3.69     3.86 <
  -5   8   5    20.07    20.79     4.36 o
  -4   8   5     7.78    13.24     2.18 o
  -3   8   5    23.23    22.13     1.84 o
  -2   8   5    43.32    37.72     3.02 o
  -1   8   5    10.50     8.88     1.51 o
   0   8   5    32.50    32.86     3.02 o
   1   8   5    56.36    64.89     3.02 o
   2   8   5     1.91     1.17     1.51 <
   3   8   5    44.55    50.80     4.53 o
   4   8   5     2.72     5.20     2.68 <
   5   8   5     3.71     9.05     3.69 <
  -5   9   5     1.53     6.20     4.02 <
  -4   9   5     0.61     0.67     2.68 <
  -3   9   5     3.24     1.84     2.85 <
  -2   9   5    32.38    30.01     2.51 o
  -1   9   5    12.35     9.72     2.01 o
   0   9   5     8.89     5.87     1.84 o
   1   9   5     0.57     2.35     1.84 <
   2   9   5     0.26    -1.01     1.84 <
   3   9   5     5.19     3.52     2.51 <
   4   9   5     0.00    -1.68     3.35 <
   5   9   5     3.80     5.03     6.87 <
  -4  10   5     2.63    -2.68     4.36 <
  -3  10   5     1.28     9.22     3.35 <
  -2  10   5     0.03     1.01     2.85 <
  -1  10   5     0.70     1.34     2.51 <
   0  10   5    21.94    20.28     2.35 o
   1  10   5    14.70    17.60     2.51 o
   2  10   5     1.05     2.18     2.51 <
   3  10   5    15.11    18.77     4.19 o
   4  10   5     5.40     5.03     4.69 <
  -3  11   5     1.58    -6.54     5.70 <
  -2  11   5     0.02    -0.34     6.54 <
  -1  11   5     0.00    -0.17     2.85 <
   0  11   5     0.98     3.35     3.52 <
   1  11   5     5.02     5.03     5.70 <
   2  11   5     0.02    -0.50     3.69 <
  -8   0   6     6.16    36.37    21.79 <
  -7   0   6     9.33    16.43     7.88 <
  -6   0   6     9.55     3.18     5.03 <
  -5   0   6   176.04   169.29     8.39 o
  -4   0   6   348.50   358.71     8.23 o
  -3   0   6   293.95   317.94     4.71 o
  -2   0   6     1.37     1.01     0.50 <
  -1   0   6    16.38    15.26     2.18 o
   0   0   6  1746.05  1676.51    17.20 o
   1   0   6    10.92     8.72     1.34 o
   2   0   6  1965.22  2066.34    17.95 o
   4   0   6   305.94   290.53     7.39 o
   5   0   6    71.37    77.47     6.71 o
   6   0   6   129.60   108.01    10.57 o
   7   0   6     1.97     7.71     6.70 <
  -8   1   6    30.48    39.73    12.91 o
  -7   1   6     1.83     8.88     6.87 <
  -6   1   6    38.37    42.25     6.37 o
  -5   1   6     0.06    -3.86     2.35 <
  -4   1   6    97.51   105.84     2.68 o
  -3   1   6   312.13   323.35     4.71 o
  -2   1   6   217.94   216.57     2.18 o
  -1   1   6   657.58   615.11     4.57 o
   0   1   6   142.05   150.32     2.35 o
   1   1   6    38.39    38.57     1.34 o
   2   1   6   684.55   699.93     5.74 o
   3   1   6   929.49   954.97     8.78 o
   4   1   6    19.47    22.97     2.68 o
   5   1   6    78.95    76.63     4.02 o
   6   1   6     3.75     6.20     3.02 <
   7   1   6     5.59     9.39     5.70 <
  -8   2   6     1.77    10.39     8.72 <
  -7   2   6    13.75    15.25     7.04 <
  -6   2   6     5.05     3.02     3.52 <
  -5   2   6     0.04     0.84     1.68 <
  -4   2   6    85.06    83.02     3.02 o
  -3   2   6     0.11     0.00     0.67 <
  -2   2   6    25.96    27.66     1.01 o
  -1   2   6    31.90    29.51     1.17 o
   0   2   6   660.95   663.24     5.24 o
   1   2   6  1300.06  1310.04     9.18 o
   2   2   6    23.65    22.30     1.51 o
   3   2   6     0.25    -0.84     1.17 <
   4   2   6     4.44     4.69     2.01 <
   5   2   6     3.32     3.18     2.85 <
   6   2   6    23.75    17.43     4.53 o
   7   2   6     2.17    -7.04     8.05 <
  -7   3   6     4.08    16.43     5.36 o
  -6   3   6     5.84    10.56     2.85 o
  -5   3   6    51.61    49.96     3.35 o
  -4   3   6   112.31   107.01     2.68 o
  -3   3   6    28.85    24.64     1.84 o
  -2   3   6   246.20   272.29     6.22 o
  -1   3   6   138.51   137.47     2.18 o
   0   3   6   239.00   242.30     3.02 o
   1   3   6   147.34   138.98     2.35 o
   2   3   6     2.01     2.01     1.01 <
   3   3   6     0.05     0.67     1.34 <
   4   3   6    39.30    42.42     4.02 o
   5   3   6     2.36     1.84     2.51 <
   6   3   6     6.16     8.72     4.02 <
   7   3   6     8.17     9.22     6.03 <
  -7   4   6    14.08    12.07     5.70 <
  -6   4   6    95.39    96.59     5.20 o
  -5   4   6     0.04     1.34     1.51 <
  -4   4   6     0.28     1.01     1.17 <
  -3   4   6    49.35    51.98     2.01 o
  -2   4   6   151.29   161.27     2.52 o
  -1   4   6  2995.70  2939.84    19.77 o
   0   4   6   228.87   250.08     2.86 o
   1   4   6    46.90    46.62     1.51 o
   2   4   6    66.41    65.07     2.01 o
   3   4   6     3.49     2.01     1.17 <
   4   4   6    98.23   115.88     4.53 o
   5   4   6     0.82    -2.01     2.35 <
   6   4   6     1.13     4.53     3.69 <
   7   4   6     0.23    -2.01     4.69 <
  -7   5   6     0.16     5.70     4.19 <
  -6   5   6     7.06    11.23     2.35 o
  -5   5   6    10.84    10.56     1.84 o
  -4   5   6    14.56    13.24     1.34 o
  -3   5   6     0.01    -1.34     0.84 <
  -2   5   6     6.49     6.03     0.84 o
  -1   5   6    27.76    31.52     1.51 o
   0   5   6    28.29    30.34     1.51 o
   1   5   6     0.68     1.51     0.84 <
   2   5   6   104.91   103.99     2.52 o
   3   5   6    10.19    10.90     1.51 o
   4   5   6     0.15    -0.50     1.84 <
   5   5   6    14.75    18.10     3.35 o
   6   5   6     3.66    14.75     6.54 <
   7   5   6     2.12    14.58     6.37 <
  -7   6   6     0.27    -8.05     4.02 <
  -6   6   6     0.01     0.17     2.51 <
  -5   6   6     2.63     2.01     2.51 <
  -4   6   6     0.00     0.67     1.34 <
  -2   6   6    27.69    29.84     2.35 o
  -1   6   6     0.51     0.17     0.84 <
   0   6   6    58.64    60.03     1.84 o
   1   6   6    42.49    45.44     2.01 o
   2   6   6   130.70   131.51     3.02 o
   3   6   6     7.05     3.69     1.34 <
   4   6   6    17.31    16.60     2.35 o
   5   6   6     0.10     2.68     3.02 <
   6   6   6     5.99     6.54     5.36 <
  -6   7   6     2.63     1.68     3.18 <
  -5   7   6     7.54    10.56     2.51 o
  -4   7   6     2.19     0.17     1.68 <
  -3   7   6    17.48    17.10     1.84 o
  -2   7   6     0.43     0.34     1.17 <
  -1   7   6    39.43    35.88     1.84 o
   0   7   6     5.46     3.69     1.01 o
   1   7   6     3.22     3.02     1.17 <
   2   7   6    11.06    16.43     2.18 o
   3   7   6    57.80    58.68     3.69 o
   4   7   6    10.49    10.39     2.18 o
   5   7   6     0.01     8.21     4.86 <
   6   7   6     4.70     4.69     6.37 <
  -6   8   6     2.69    -3.35     5.03 <
  -5   8   6     0.63     1.34     3.18 <
  -4   8   6     3.60     3.69     2.18 <
  -3   8   6     0.21     1.01     1.68 <
  -1   8   6     0.01    -1.34     1.17 <
   0   8   6     0.42    -1.17     1.34 <
   1   8   6     6.98     7.88     1.68 o
   2   8   6     0.66     2.51     1.68 <
   3   8   6    73.12    76.62     3.52 o
   4   8   6     0.74     3.86     3.18 <
   5   8   6     0.08     0.17     4.02 <
  -5   9   6     3.37     3.35     4.86 <
  -4   9   6     0.02     4.19     2.85 <
  -3   9   6     0.86     1.01     2.01 <
  -2   9   6     5.13     5.87     2.01 <
  -1   9   6    11.90     8.55     1.84 o
   0   9   6    10.17    10.23     2.18 o
   1   9   6     6.60     5.03     2.18 <
   2   9   6    33.40    32.35     2.68 o
   3   9   6     1.59     3.18     2.35 <
   4   9   6     3.78     9.72     5.36 <
  -4  10   6    12.43     5.20     4.36 <
  -3  10   6     1.37     3.69     4.02 <
  -2  10   6    10.67     6.87     2.51 <
  -1  10   6    32.12    27.49     3.19 o
   0  10   6    31.11    27.49     3.69 o
   1  10   6     0.46     3.35     2.35 <
   2  10   6     1.70     8.21     2.68 o
   3  10   6     2.97     0.67     3.69 <
  -2  11   6     1.76     8.38     4.36 <
  -1  11   6     4.63    -2.51     3.52 <
   0  11   6     5.51    -2.51     3.86 <
   1  11   6     0.05    -1.68     3.69 <
   2  11   6     0.10    -1.17     3.86 <
  -8   1   7     1.34     6.37    11.73 <
  -7   1   7     1.32    -0.34     5.20 <
  -6   1   7     6.56     3.69     3.69 <
  -5   1   7    69.32    59.19     3.19 o
  -4   1   7    32.91    38.22     1.68 o
  -3   1   7   635.89   689.38     6.06 o
  -2   1   7   125.77   127.21     1.85 o
  -1   1   7    52.30    55.85     1.51 o
   0   1   7   903.24   880.15     6.61 o
   1   1   7   966.39   938.02     7.28 o
   2   1   7    98.94   110.72     2.18 o
   3   1   7    33.74    39.06     3.02 o
   4   1   7    39.99    43.76     3.35 o
   5   1   7    28.55    27.49     3.52 o
   6   1   7   107.21   103.80     5.03 o
   7   1   7     8.72    11.90     2.85 o
  -8   2   7     2.44    64.87    21.29 o
  -7   2   7     1.76     7.54     5.53 <
  -6   2   7     7.32     3.02     2.51 <
  -5   2   7    21.26    17.43     2.85 o
  -4   2   7    90.67    88.22     2.52 o
  -3   2   7   237.37   238.61     3.53 o
  -2   2   7   160.89   166.19     2.35 o
  -1   2   7  1246.99  1287.76     9.34 o
   0   2   7    12.62    15.26     1.01 o
   1   2   7     1.48     1.34     0.67 <
   2   2   7    93.60   102.33     2.18 o
   3   2   7   148.62   158.39     3.02 o
   4   2   7    12.90    16.43     2.68 o
   5   2   7   147.80   137.88     4.53 o
   6   2   7    36.78    32.19     4.69 o
   7   2   7     6.02     3.18     3.69 <
  -7   3   7     4.26     7.04     5.03 <
  -6   3   7    52.18    52.48     6.20 o
  -5   3   7    60.23    61.20     3.86 o
  -4   3   7   149.23   150.65     3.19 o
  -3   3   7     1.20     1.01     0.67 <
  -2   3   7    45.63    47.12     1.51 o
  -1   3   7   352.67   347.59     3.87 o
   0   3   7   134.46   125.20     2.01 o
   1   3   7   115.44   106.21     2.01 o
   2   3   7  1007.93   998.92     8.11 o
   3   3   7    40.40    37.89     2.01 o
   4   3   7   127.71   121.27     4.03 o
   5   3   7    20.39    16.60     2.68 o
   6   3   7     4.82     7.21     4.19 <
   7   3   7     0.23     1.68     5.20 <
  -7   4   7    16.38    21.46     4.36 o
  -6   4   7    28.54    40.40     5.53 o
  -5   4   7   277.58   283.65     5.54 o
  -4   4   7    33.80    32.36     2.51 o
  -3   4   7     2.92     2.18     1.17 <
  -2   4   7   233.84   239.43     3.19 o
  -1   4   7  1366.04  1357.54     9.32 o
   0   4   7  3175.15  3191.05    20.63 o
   1   4   7   120.15   118.78     2.18 o
   2   4   7     0.37     1.34     1.01 <
   3   4   7     4.57     5.36     1.34 o
   4   4   7   212.94   217.97     5.20 o
   5   4   7   355.85   335.76     7.05 o
   6   4   7    41.92    40.07     5.03 o
   7   4   7     0.01    -4.36     4.86 <
  -7   5   7    16.63    23.80     3.86 o
  -6   5   7     3.76     2.35     2.18 <
  -5   5   7     5.36     4.19     2.01 <
  -4   5   7    77.72    70.76     3.86 o
  -3   5   7    34.16    31.18     1.68 o
  -2   5   7    84.95    85.03     2.35 o
  -1   5   7     6.34     8.05     0.84 o
   0   5   7   216.04   221.59     2.85 o
   1   5   7    26.82    24.48     1.84 o
   2   5   7    22.74    21.29     1.51 o
   3   5   7    28.92    28.67     2.68 o
   4   5   7    23.50    26.15     2.85 o
   5   5   7    59.98    54.82     6.87 o
   6   5   7     1.80     3.69     4.02 <
  -7   6   7     2.80    14.92     6.03 <
  -6   6   7     0.15    -0.34     2.68 <
  -5   6   7     4.98     5.87     2.85 <
  -4   6   7    11.15     8.38     1.84 o
  -3   6   7   355.89   362.38     5.71 o
  -2   6   7    28.90    35.21     2.18 o
  -1   6   7   135.26   131.35     3.69 o
   0   6   7     8.27     8.21     1.17 o
   1   6   7     7.07     6.03     1.17 o
   2   6   7   284.15   278.17     4.20 o
   3   6   7    17.54    14.58     1.84 o
   4   6   7     2.75     3.02     2.18 <
   5   6   7     9.75    19.11     6.54 <
   6   6   7     4.03     4.69     3.86 <
  -6   7   7     0.27    -7.71     3.69 <
  -5   7   7    17.82    17.77     4.02 o
  -4   7   7     4.63     3.69     1.84 <
  -3   7   7    49.70    46.61     2.85 o
  -2   7   7    52.13    60.02     2.85 o
  -1   7   7    21.55    26.32     2.01 o
   0   7   7    14.81    14.92     1.34 o
   1   7   7    24.15    22.97     1.68 o
   2   7   7   395.58   407.26     6.05 o
   3   7   7    87.02    89.38     3.02 o
   4   7   7    10.33    14.25     3.18 o
   5   7   7     5.72     8.21     7.38 <
   6   7   7     8.44    17.60     6.54 <
  -5   8   7    23.85    24.47     3.52 o
  -4   8   7    14.19    13.91     2.68 o
  -3   8   7     7.34     8.88     1.84 o
  -2   8   7    15.27    14.08     2.01 o
  -1   8   7    24.35    17.94     3.19 o
   0   8   7    44.98    38.90     3.52 o
   1   8   7    22.27    21.62     2.01 o
   2   8   7    20.38    21.62     2.35 o
   3   8   7     1.44     3.02     2.01 <
   4   8   7     0.16     1.51     2.85 <
   5   8   7     4.18     2.68     4.02 <
  -5   9   7     0.04     0.17     4.02 <
  -4   9   7     1.68    -1.01     3.18 <
  -3   9   7     0.11    -4.36     2.01 <
  -2   9   7    33.41    25.98     4.19 o
  -1   9   7    33.04    30.18     2.35 o
   0   9   7     2.56     2.01     1.68 <
   1   9   7     2.58     4.02     2.85 <
   2   9   7     0.02    -0.34     2.51 <
   3   9   7     0.00     1.01     2.85 <
   4   9   7     1.33     5.53     6.37 <
  -4  10   7     0.76    -5.20     4.69 <
  -3  10   7     1.17     1.51     4.53 <
  -2  10   7     0.98     2.01     2.68 <
  -1  10   7     6.08     6.37     2.68 <
   0  10   7     0.53    -1.34     2.01 <
   1  10   7     0.77     4.53     2.51 <
   2  10   7     0.63     0.67     2.85 <
   3  10   7     0.00     8.38     5.03 <
  -2  11   7     2.21     4.02     4.19 <
  -1  11   7     6.12     4.69     4.36 <
   0  11   7     0.07     2.01     4.36 <
   1  11   7     1.16     8.05     4.69 <
   2  11   7     1.62     8.55     6.37 <
  -8   0   8     9.76    40.90    23.47 <
  -7   0   8    17.46    18.61     8.05 <
  -6   0   8    19.14    21.96     6.87 o
  -5   0   8    17.81    17.10     2.85 o
  -4   0   8   184.17   185.10     5.03 o
  -3   0   8    80.01    77.32     5.20 o
  -2   0   8    97.48    94.12     3.19 o
  -1   0   8     8.43     7.88     1.01 o
   0   0   8   143.94   133.63     3.86 o
   1   0   8    31.66    27.33     1.84 o
   2   0   8   131.40   131.22     3.52 o
   3   0   8   308.14   327.88     5.54 o
   4   0   8    17.41    26.82     4.02 o
   5   0   8    17.32    16.76     4.19 o
   6   0   8     4.79    12.24     5.70 <
   7   0   8     5.04     7.21     4.02 <
  -8   1   8     4.81     3.18     7.88 <
  -7   1   8    13.24    18.77     7.54 <
  -6   1   8     0.00     7.38     4.86 <
  -5   1   8     1.17     1.68     1.51 <
  -4   1   8    44.87    39.57     1.68 o
  -3   1   8  1030.78  1077.52    10.47 o
  -2   1   8    60.63    59.03     1.34 o
  -1   1   8   581.33   564.38     5.40 o
   0   1   8    35.58    34.37     1.51 o
   1   1   8    29.53    29.01     2.01 o
   2   1   8    97.46    91.76     2.18 o
   4   1   8     0.46     0.00     2.18 <
   5   1   8     2.04    -2.01     2.68 <
   6   1   8     0.45    -1.17     3.86 <
   7   1   8     3.26     6.54     4.02 <
  -7   2   8     0.19     4.19     7.38 <
  -6   2   8   158.07   150.96     5.54 o
  -5   2   8     5.39     6.20     2.01 o
  -4   2   8    50.91    50.13     2.18 o
  -3   2   8     1.32     1.01     0.67 <
  -2   2   8    70.99    63.73     1.51 o
  -1   2   8  1950.19  2038.86    13.49 o
   0   2   8   397.27   414.27     4.04 o
   1   2   8    98.88    97.30     2.01 o
   2   2   8    54.93    61.54     2.01 o
   3   2   8     1.12     2.01     1.34 <
   4   2   8    82.73    76.80     4.02 o
   5   2   8   156.66   142.41     4.86 o
   6   2   8     5.93     6.20     3.69 <
   7   2   8     0.83    -2.85     4.69 <
  -7   3   8     1.59     3.52     5.70 <
  -6   3   8     0.43     1.34     2.35 <
  -5   3   8     8.61     6.87     1.51 o
  -4   3   8   231.74   243.37     4.03 o
  -3   3   8    56.85    57.18     1.68 o
  -2   3   8     1.56     1.01     0.84 <
  -1   3   8   496.66   510.70     4.71 o
   0   3   8   403.93   416.64     4.54 o
   1   3   8   136.20   125.18     2.18 o
   2   3   8    56.54    55.00     2.01 o
   3   3   8     1.31     1.51     1.17 <
   4   3   8    25.74    29.67     3.35 o
   5   3   8    26.48    23.47     3.35 o
   6   3   8     0.46     5.87     3.86 <
   7   3   8     1.12    -3.35     5.36 <
  -7   4   8     1.16    -0.67     3.86 <
  -6   4   8    66.32    70.75     3.52 o
  -5   4   8    78.93    87.53     3.35 o
  -4   4   8   306.16   304.55     4.70 o
  -3   4   8     1.33     2.85     1.01 <
  -2   4   8    74.15    73.29     2.01 o
  -1   4   8    64.26    69.59     1.84 o
   0   4   8  2164.93  2134.52    19.25 o
   1   4   8   113.58   108.87     2.18 o
   2   4   8    22.63    24.14     1.51 o
   3   4   8     0.73     2.18     1.34 <
   4   4   8    76.78    77.47     3.69 o
   5   4   8    89.38    90.21     5.70 o
   6   4   8     0.99     6.70     4.19 <
   7   4   8     5.48    15.76     8.88 <
  -7   5   8     7.72    10.39     3.18 o
  -6   5   8     6.34     6.37     2.68 <
  -5   5   8     5.86     5.36     2.18 <
  -4   5   8   137.74   137.54     3.69 o
  -3   5   8   424.71   432.46     5.04 o
  -2   5   8   103.88   101.31     2.52 o
  -1   5   8   277.04   275.56     3.53 o
   0   5   8   386.82   392.22     4.03 o
   1   5   8    58.42    58.86     2.01 o
   2   5   8   109.30   110.53     2.52 o
   3   5   8   240.32   240.16     3.86 o
   4   5   8     0.06     3.02     2.01 <
   5   5   8     0.00     3.35     3.52 <
   6   5   8     5.30    11.57     5.53 <
  -6   6   8    38.86    42.92     4.53 o
  -5   6   8     0.01    -0.34     2.35 <
  -4   6   8    22.36    21.29     2.18 o
  -3   6   8   163.67   164.74     3.69 o
  -2   6   8   135.67   127.65     3.02 o
  -1   6   8    89.27    90.73     2.35 o
   0   6   8   143.43   143.43     2.68 o
   1   6   8    61.50    57.34     2.35 o
   2   6   8   258.84   238.34     3.86 o
   3   6   8   159.80   171.10     3.86 o
   4   6   8    20.13    20.45     2.51 o
   5   6   8    25.43    26.32     3.69 o
   6   6   8     0.50    -3.35     3.18 <
  -6   7   8     1.02     1.01     5.70 <
  -5   7   8     9.33     6.20     3.02 <
  -4   7   8     0.11     1.34     2.68 <
  -3   7   8     0.21     0.34     1.51 <
  -2   7   8     1.63     1.51     1.51 <
  -1   7   8    18.04    16.09     1.51 o
   0   7   8     0.40     3.35     1.51 <
   1   7   8    65.69    63.55     2.85 o
   2   7   8     2.37     2.51     1.51 <
   3   7   8     1.18     1.51     1.84 <
   4   7   8     0.17     1.84     2.85 <
   5   7   8     1.72    10.73     3.52 o
  -5   8   8     0.02    -4.53     4.19 <
  -4   8   8     5.97     8.05     2.51 o
  -3   8   8     0.20     3.35     1.84 <
  -2   8   8    69.85    72.10     5.70 o
  -1   8   8     0.53     0.50     1.84 <
   0   8   8     0.98     2.35     1.68 <
   1   8   8     3.56     4.53     2.35 <
   2   8   8     0.35     3.18     2.01 <
   3   8   8    15.97    18.44     2.51 o
   4   8   8     1.98     4.53     4.19 <
   5   8   8     1.06     9.72     4.69 <
  -5   9   8     0.02    -1.68     7.54 <
  -4   9   8    13.94     6.54     3.86 <
  -3   9   8     4.40     3.52     2.35 <
  -2   9   8     0.30    -0.67     2.01 <
  -1   9   8    10.19     9.39     2.01 o
   0   9   8    30.02    28.33     2.18 o
   1   9   8     4.00     0.34     1.84 <
   2   9   8     0.73     1.01     2.35 <
   3   9   8     2.38     3.69     2.68 <
   4   9   8     1.88    12.24     4.53 <
  -3  10   8     0.77    -2.35     3.52 <
  -2  10   8     2.17     1.34     3.35 <
  -1  10   8     0.10    -1.68     2.35 <
   0  10   8     0.11     1.01     2.18 <
   1  10   8    10.64    13.41     3.02 o
   2  10   8     0.67     2.85     4.19 <
   3  10   8     3.15    12.57     4.36 <
  -2  11   8     1.50    -2.35     4.53 <
  -1  11   8     0.19     0.17     5.87 <
   0  11   8     0.03     1.51     7.88 <
   1  11   8     1.59     0.00     4.36 <
  -7   1   9     2.54    -6.20     5.87 <
  -6   1   9     7.99     8.21     3.02 <
  -5   1   9    40.79    43.25     2.18 o
  -4   1   9     1.35     2.68     0.84 o
  -3   1   9     7.12     7.04     0.84 o
  -2   1   9    87.82    91.75     2.01 o
  -1   1   9   508.68   520.03     4.88 o
   0   1   9     3.14     3.69     0.84 o
   1   1   9    57.80    64.23     1.84 o
   2   1   9   276.30   296.12     3.70 o
   3   1   9    85.11    87.04     2.35 o
   4   1   9     5.98     4.02     2.51 <
   5   1   9     0.26     3.35     3.02 <
   6   1   9     0.03    -2.01     4.02 <
   7   1   9     9.71    13.07     4.02 o
  -7   2   9     3.49    11.57     7.04 <
  -6   2   9     1.75     3.35     2.68 <
  -5   2   9    21.30    19.28     3.02 o
  -4   2   9     1.39     1.51     1.17 <
  -3   2   9   122.02   122.29     2.52 o
  -2   2   9     9.12     9.39     0.84 o
  -1   2   9   196.89   219.95     3.19 o
   0   2   9   342.11   353.39     3.87 o
   1   2   9    85.07    81.18     2.01 o
   2   2   9    95.94    98.79     2.35 o
   3   2   9    51.42    52.98     2.35 o
   4   2   9   101.01    90.06     4.19 o
   5   2   9     0.79    -2.18     2.85 <
   6   2   9     2.96     0.17     3.69 <
   7   2   9     0.76    13.74     7.38 <
  -7   3   9     1.35     9.89     5.53 <
  -6   3   9    19.93    26.65     3.02 o
  -5   3   9    11.48    10.39     1.68 o
  -4   3   9    13.57    16.26     1.68 o
  -2   3   9    17.44    18.78     1.68 o
  -1   3   9     0.70    -0.84     0.67 <
   0   3   9    12.91    10.73     1.01 o
   1   3   9   135.70   140.10     2.52 o
   2   3   9    89.81    94.76     2.52 o
   3   3   9    13.50    16.60     1.68 o
   4   3   9     1.09    -0.50     1.84 <
   5   3   9    27.36    31.35     4.19 o
   6   3   9     8.40    12.07     4.19 <
   7   3   9     1.07     4.36     7.38 <
  -7   4   9     0.00     2.68     4.36 <
  -6   4   9     3.53     2.51     2.01 <
  -5   4   9     0.26     0.67     1.51 <
  -4   4   9   379.93   379.05     4.70 o
  -3   4   9    34.59    30.85     1.68 o
  -2   4   9    15.25    16.26     1.34 o
  -1   4   9     3.76     4.36     0.84 o
   0   4   9    70.76    66.24     2.01 o
   1   4   9   613.25   627.12     6.40 o
   2   4   9    12.03    12.24     1.84 o
   3   4   9     0.18    -0.17     1.51 <
   4   4   9    19.84    20.28     2.68 o
   5   4   9    38.35    38.73     6.37 o
   6   4   9     1.32     4.02     5.03 <
  -7   5   9    15.05     9.39     3.52 <
  -6   5   9     1.28     1.01     2.35 <
  -5   5   9     1.25    -0.34     2.51 <
  -4   5   9     1.59    -0.67     1.34 <
  -3   5   9   199.67   201.69     3.36 o
  -2   5   9   326.57   327.98     4.37 o
  -1   5   9    36.61    43.42     2.01 o
   0   5   9     8.40     7.54     1.17 o
   1   5   9    96.46    94.59     2.68 o
   2   5   9    69.75    65.40     2.35 o
   3   5   9   220.94   228.04     3.86 o
   4   5   9     1.31     3.86     2.01 <
   5   5   9     8.11    16.43     7.71 <
   6   5   9    17.57    17.27     4.69 o
  -6   6   9    69.54    78.30     5.37 o
  -5   6   9     1.28     0.84     2.18 <
  -4   6   9    14.90    14.92     2.35 o
  -2   6   9     0.60     2.18     1.51 <
  -1   6   9   625.20   610.21     6.22 o
   1   6   9     9.11    12.07     1.34 o
   2   6   9    59.88    60.19     2.68 o
   3   6   9     2.24     1.84     1.84 <
   4   6   9    68.10    69.92     6.04 o
   5   6   9     3.35     7.04     3.52 <
   6   6   9     0.93     5.70     6.54 <
  -6   7   9    13.03    15.42     3.86 o
  -5   7   9     0.00     0.84     2.68 <
  -4   7   9     5.49     7.71     2.68 <
  -3   7   9     0.02    -1.68     1.68 <
  -2   7   9    55.88    48.45     4.53 o
  -1   7   9     8.26     9.72     1.68 o
   0   7   9    12.18    11.23     1.84 o
   1   7   9    23.49    23.64     2.51 o
   2   7   9     6.61     5.87     1.68 o
   3   7   9    42.70    46.27     4.19 o
   4   7   9     1.60    -1.01     2.68 <
   5   7   9     0.56    10.90     5.70 <
  -5   8   9    22.81    22.97     4.69 o
  -4   8   9    18.29    13.08     2.85 o
  -3   8   9    19.47    17.94     3.02 o
  -2   8   9    18.28    16.76     2.35 o
  -1   8   9     2.36     1.84     1.68 <
   0   8   9     0.03    -1.68     1.84 <
   1   8   9    15.12    13.58     2.01 o
   2   8   9     1.88     3.35     2.18 <
   3   8   9    12.41    10.39     2.51 o
   4   8   9     0.04     7.38     3.52 <
   5   8   9     0.19     5.36     5.20 <
  -4   9   9     3.39    -5.53     4.02 <
  -3   9   9     8.73    13.75     2.51 o
  -2   9   9     0.77     0.34     3.18 <
  -1   9   9     1.08     0.17     2.01 <
   0   9   9     2.19     3.52     2.01 <
   1   9   9     1.22     2.85     2.01 <
   2   9   9     8.93     7.71     3.02 <
   3   9   9     1.18     3.86     3.52 <
   4   9   9     1.54    16.26     7.21 <
  -3  10   9     0.25    -3.02     4.53 <
  -2  10   9     0.70    -2.68     3.35 <
  -1  10   9     0.82    -3.35     2.51 <
   0  10   9     4.24    10.56     3.02 o
   1  10   9     0.60     3.35     3.35 <
   2  10   9     3.55     2.35     3.18 <
   3  10   9     0.83    10.22     5.53 <
  -1  11   9     0.88    -3.35     5.36 <
   0  11   9     6.68     7.54     5.53 <
  -7   0  10    31.66    63.53    17.27 o
  -6   0  10    80.34    77.97     7.21 o
  -5   0  10     1.88     1.01     1.68 <
  -4   0  10    39.37    43.59     2.68 o
  -3   0  10     2.23     2.35     0.84 <
  -2   0  10   353.41   355.82     5.21 o
  -1   0  10   802.90   838.24     9.45 o
   0   0  10   392.83   385.82     6.56 o
   1   0  10   414.79   405.30     6.56 o
   2   0  10     0.85     1.51     1.68 <
   3   0  10   118.94   124.63     4.03 o
   4   0  10    82.94    74.45     6.20 o
   5   0  10   276.73   245.36    11.24 o
   6   0  10     2.07    -3.02     9.89 <
   7   0  10     2.24     9.72     5.53 <
  -7   1  10     6.12     9.89     6.03 <
  -6   1  10    35.11    37.22     3.52 o
  -5   1  10     6.04     5.20     1.51 o
  -4   1  10     3.04     4.69     1.01 o
  -3   1  10     5.28     5.03     0.67 o
  -2   1  10    10.33    11.06     0.84 o
  -1   1  10   149.59   158.43     2.52 o
   0   1  10     0.18     0.67     0.84 <
   1   1  10     0.77     1.51     1.01 <
   2   1  10   493.78   501.05     5.38 o
   3   1  10    19.41    22.97     1.84 o
   4   1  10   250.60   235.47     6.04 o
   5   1  10     3.77     1.17     3.35 <
   6   1  10    19.48    19.45     4.86 o
   7   1  10     0.46    -0.67     4.19 <
  -7   2  10     0.69    15.76     8.72 <
  -6   2  10     2.34     1.84     2.01 <
  -5   2  10   124.49   126.79     3.86 o
  -4   2  10    87.35    85.19     3.02 o
  -3   2  10    75.40    77.98     1.84 o
  -2   2  10     1.18     0.17     0.67 <
  -1   2  10     1.21     1.84     0.84 <
   0   2  10   662.03   687.82     6.40 o
   1   2  10    52.98    57.01     2.01 o
   2   2  10    39.21    42.92     2.01 o
   3   2  10     4.65     6.03     1.51 o
   4   2  10     1.68     2.35     2.35 <
   5   2  10   109.65   110.01     5.37 o
   6   2  10    24.44    27.66     7.21 o
   7   2  10     6.36     9.22     7.04 <
  -7   3  10     0.18    -0.34     5.53 <
  -6   3  10     0.00     4.53     2.68 <
  -5   3  10     0.16    -0.17     1.68 <
  -4   3  10     1.18     2.68     1.51 <
  -3   3  10     3.32     4.53     0.84 o
  -2   3  10     1.30     0.50     0.84 <
  -1   3  10    81.60    81.01     2.01 o
   0   3  10    72.94    78.49     2.85 o
   1   3  10   119.75   134.04     2.68 o
   2   3  10    41.19    43.09     2.18 o
   3   3  10     0.01    -0.17     1.51 <
   4   3  10     1.55     2.85     2.35 <
   5   3  10     3.77     4.19     3.18 <
   6   3  10     4.23     0.17     4.86 <
  -7   4  10     4.76     4.53     4.53 <
  -6   4  10    24.43    21.46     2.68 o
  -5   4  10     0.33     0.00     1.68 <
  -4   4  10     5.48     6.20     1.34 o
  -3   4  10   352.66   347.48     4.20 o
  -2   4  10     2.08     2.01     1.01 <
  -1   4  10    98.30    98.12     2.35 o
   0   4  10     0.48     1.01     1.01 <
   1   4  10    48.13    43.09     2.85 o
   2   4  10   142.92   142.09     3.19 o
   3   4  10     9.17     6.37     1.51 o
   4   4  10     2.95     3.02     2.18 <
   5   4  10    81.36    81.82     9.89 o
   6   4  10     2.68     8.05     6.03 <
  -7   5  10     2.69     9.05     3.69 <
  -6   5  10    19.73    23.13     3.86 o
  -5   5  10     1.14     1.68     2.18 <
  -4   5  10    13.53    13.24     1.84 o
  -3   5  10    60.53    55.00     2.35 o
  -2   5  10    34.49    33.70     2.35 o
  -1   5  10    21.29    25.82     1.84 o
   1   5  10   258.28   270.76     3.86 o
   2   5  10   345.05   340.04     4.70 o
   3   5  10     7.69     7.71     2.01 o
   4   5  10     3.71     6.03     2.35 <
   5   5  10    10.03    14.58     4.19 o
   6   5  10     0.30     4.69     5.53 <
  -6   6  10    23.91    22.46     3.69 o
  -5   6  10    12.64    11.23     2.68 o
  -4   6  10     1.14     1.17     1.84 <
  -3   6  10     5.70     5.53     1.34 o
  -2   6  10   205.60   209.07     4.87 o
  -1   6  10   498.83   504.01     6.05 o
   0   6  10     0.88     0.50     1.17 <
   1   6  10     6.19     5.70     1.34 o
   2   6  10    17.96    20.45     1.84 o
   3   6  10    35.23    32.36     2.35 o
   4   6  10    79.03    85.85     5.53 o
   5   6  10    18.49    16.93     5.53 o
  -6   7  10     2.86     9.55     4.19 <
  -5   7  10     0.03    -3.02     3.69 <
  -4   7  10     0.41     2.85     2.01 <
  -3   7  10     8.31     7.54     1.68 o
  -2   7  10     0.10    -1.34     1.51 <
  -1   7  10     5.31     4.36     1.34 o
   0   7  10    20.48    17.77     2.51 o
   1   7  10    18.90    18.77     2.85 o
   2   7  10    10.39     8.55     1.84 o
   3   7  10     0.02    -0.50     2.01 <
   4   7  10     0.05     7.88     3.02 <
   5   7  10     0.33     7.88     5.03 <
  -5   8  10     1.41     8.38     3.86 <
  -4   8  10     0.03    -0.84     2.68 <
  -3   8  10     8.44    12.74     2.18 o
  -2   8  10    11.58    11.57     2.51 o
  -1   8  10    16.85    12.91     1.84 o
   0   8  10     0.30     0.50     1.84 <
   1   8  10     0.57    -0.34     2.01 <
   2   8  10     0.04    -1.84     2.68 <
   3   8  10     0.97     4.36     2.85 <
   4   8  10     0.07     1.34     4.69 <
  -4   9  10     0.01    -0.50     5.53 <
  -3   9  10    17.30    13.91     3.35 o
  -2   9  10     3.13     2.51     2.51 <
  -1   9  10     1.49    -1.17     2.18 <
   0   9  10     2.53     1.34     2.18 <
   1   9  10     8.63    11.90     2.51 o
   2   9  10    17.75    12.24     2.68 o
   3   9  10     4.64     8.05     3.86 <
  -3  10  10     5.00     4.69     4.53 <
  -2  10  10     1.27     0.50     3.52 <
  -1  10  10     0.43    -2.68     3.52 <
   0  10  10     5.29     3.35     3.02 <
   1  10  10     9.06    13.58     3.18 o
   2  10  10     1.87     4.53     3.52 <
  -7   1  11     1.89     8.55     5.70 <
  -6   1  11     0.27    -2.68     2.01 <
  -5   1  11    78.55    76.13     2.68 o
  -4   1  11     2.51     2.85     1.34 <
  -3   1  11    14.32    13.75     1.01 o
  -2   1  11    64.29    64.06     1.84 o
  -1   1  11    43.27    41.25     1.68 o
   0   1  11   244.82   253.07     3.69 o
   1   1  11   118.28   114.08     2.68 o
   2   1  11   159.19   159.06     3.19 o
   3   1  11    15.76    21.29     1.84 o
   4   1  11     5.63     4.02     2.51 <
   5   1  11     0.02     3.86     3.52 <
   6   1  11     9.12     3.86     5.53 <
  -7   2  11     3.52     5.53     5.20 <
  -6   2  11     1.75     5.03     3.86 <
  -5   2  11    39.59    43.76     3.52 o
  -4   2  11   280.46   279.16     5.04 o
  -3   2  11    54.16    54.83     1.84 o
  -2   2  11    75.63    71.27     2.01 o
  -1   2  11    47.96    49.63     1.84 o
   0   2  11     9.18    11.73     1.17 o
   1   2  11     7.54     8.21     1.34 o
   2   2  11   137.31   144.11     3.02 o
   3   2  11    23.60    25.15     2.35 o
   4   2  11     8.32    10.06     2.51 o
   5   2  11    41.94    41.24     5.53 o
   6   2  11     0.43    -2.68     4.69 <
  -7   3  11     0.26    12.57     4.36 <
  -6   3  11     0.03    -1.51     2.35 <
  -5   3  11    14.38    17.60     2.35 o
  -4   3  11   374.74   372.98     5.54 o
  -3   3  11   588.53   622.09     5.89 o
  -2   3  11     0.10     0.50     0.84 <
  -1   3  11   358.32   368.47     4.54 o
   0   3  11   200.42   204.77     3.36 o
   1   3  11   170.07   172.83     3.19 o
   2   3  11   315.42   314.19     4.53 o
   3   3  11   111.72   109.35     3.19 o
   4   3  11     3.03     6.37     2.18 <
   5   3  11    23.44    26.32     4.53 o
   6   3  11    46.75    48.62     5.53 o
  -7   4  11     2.29     3.86     3.18 <
  -6   4  11    14.74    18.27     3.69 o
  -5   4  11    31.07    27.83     3.02 o
  -4   4  11    96.18    91.06     2.85 o
  -3   4  11   329.30   318.19     4.20 o
  -2   4  11     6.16     8.72     1.17 o
  -1   4  11   126.68   129.84     3.19 o
   0   4  11   187.34   184.93     3.52 o
   1   4  11    93.72    87.88     3.35 o
   2   4  11   378.68   360.45     4.87 o
   3   4  11    14.41    17.94     2.01 o
   4   4  11    10.37    13.75     2.51 o
   5   4  11    11.23    19.95     5.03 o
   6   4  11     2.59     2.85     7.38 <
  -6   5  11     2.82     2.18     2.68 <
  -5   5  11     7.93     5.70     2.18 <
  -4   5  11     1.74    -1.17     1.68 <
  -3   5  11    29.33    29.50     2.85 o
  -2   5  11    13.53    10.90     1.34 o
  -1   5  11    55.37    54.83     2.18 o
   0   5  11    63.25    56.51     2.52 o
   1   5  11    24.13    19.78     2.01 o
   2   5  11    90.60    92.90     3.19 o
   3   5  11    26.20    30.68     4.02 o
   4   5  11     4.05     5.36     3.52 <
   5   5  11     3.58     8.05     6.37 <
   6   5  11     1.42    -1.34     5.36 <
  -6   6  11    14.76    15.25     4.69 o
  -5   6  11    74.46    82.32     4.36 o
  -4   6  11    43.72    44.09     3.86 o
  -3   6  11     1.94    -0.17     2.01 <
  -2   6  11    19.31    22.46     2.35 o
  -1   6  11   109.53   101.46     5.03 o
   0   6  11   402.29   396.21     7.05 o
   1   6  11     3.33     3.52     1.51 <
   2   6  11    56.94    51.47     4.19 o
   3   6  11     6.40     9.89     2.18 o
   4   6  11    78.88    88.87     4.86 o
   5   6  11    31.00    31.18     5.20 o
  -5   7  11     8.69     3.52     6.37 <
  -4   7  11     1.34     3.86     2.18 <
  -3   7  11     1.83     0.67     1.68 <
  -2   7  11     0.01    -0.67     1.68 <
  -1   7  11   187.26   164.91     4.19 o
   0   7  11     8.00     6.87     2.01 o
   1   7  11    19.05    18.61     2.35 o
   2   7  11     0.12     0.50     2.01 <
   3   7  11     3.48     5.20     2.35 <
   4   7  11     2.78     7.38     3.02 <
   5   7  11     1.69    11.40     6.20 <
  -5   8  11     1.04    -1.51     4.53 <
  -4   8  11     4.35     9.05     3.52 <
  -3   8  11     0.14     1.01     2.68 <
  -2   8  11    12.19     7.54     2.35 o
  -1   8  11     1.03     1.01     2.35 <
   0   8  11    33.31    31.18     2.51 o
   1   8  11     3.62     1.84     2.01 <
   2   8  11     6.34     6.37     2.35 <
   3   8  11    27.04    32.02     3.19 o
   4   8  11     0.58     5.53     4.86 <
  -4   9  11     0.07     1.01     8.55 <
  -3   9  11     0.74    -1.68     3.35 <
  -2   9  11     1.42     3.35     2.85 <
  -1   9  11     1.87     3.02     2.51 <
   0   9  11     0.80    -0.17     2.35 <
   1   9  11    12.30     9.72     2.51 o
   2   9  11     4.91     5.03     2.85 <
   3   9  11     1.92     0.84     3.69 <
  -2  10  11     0.01    -2.68     4.53 <
  -1  10  11     1.51     2.35     5.03 <
   0  10  11     4.82     5.03     5.70 <
   1  10  11     5.29    13.07     5.70 <
   2  10  11     8.37    10.73     4.69 <
  -7   0  12     1.41    -3.02     4.86 <
  -6   0  12    80.10    60.70     6.37 o
  -5   0  12     1.36     1.01     1.84 <
  -4   0  12    36.41    37.72     5.03 o
  -3   0  12   221.90   227.76     4.36 o
  -2   0  12     2.79     2.01     1.17 <
  -1   0  12  2298.15  2447.49    23.33 o
   0   0  12   134.72   129.19     4.70 o
   1   0  12    34.72    35.04     3.19 o
   2   0  12    32.03    31.18     3.02 o
   3   0  12    20.29    21.96     3.02 o
   4   0  12   140.03   134.35     7.55 o
   5   0  12    95.67    85.35     8.22 o
   6   0  12     5.58    10.06     7.04 <
  -7   1  12     5.72     8.72     4.86 <
  -6   1  12     2.25     3.02     2.18 <
  -5   1  12     3.06     4.69     1.51 o
  -4   1  12    71.26    74.28     2.85 o
  -3   1  12     0.06     0.67     0.84 <
  -2   1  12   267.08   289.47     3.69 o
  -1   1  12    41.12    40.57     1.68 o
   0   1  12     0.11     1.51     1.01 <
   1   1  12     1.99     0.84     1.34 <
   2   1  12     3.99     3.35     1.34 <
   3   1  12     3.39     4.53     1.68 <
   4   1  12     0.98     2.18     2.35 <
   5   1  12     3.90     6.54     5.20 <
   6   1  12     1.39     8.55     5.20 <
  -7   2  12     2.16     6.03     4.36 <
  -6   2  12     0.89     1.68     2.35 <
  -5   2  12     0.17    -0.50     1.84 <
  -4   2  12   223.35   228.05     5.03 o
  -3   2  12     0.05     0.34     1.01 <
  -2   2  12    10.37    11.57     1.17 o
  -1   2  12    13.87    14.75     1.51 o
   0   2  12     0.20    -0.34     1.01 <
   1   2  12   106.37   101.81     2.68 o
   2   2  12     2.09     1.84     1.51 <
   3   2  12    22.94    22.13     2.18 o
   4   2  12     3.36    -0.17     2.35 <
   5   2  12     1.11    -3.35     4.36 <
   6   2  12     2.13     1.34     4.36 <
  -7   3  12     0.36    -1.51     3.02 <
  -6   3  12    18.98    18.27     3.35 o
  -5   3  12     0.61     0.67     2.01 <
  -4   3  12    57.83    57.84     3.02 o
  -3   3  12    17.87    21.79     1.68 o
  -2   3  12    71.40    69.59     2.52 o
  -1   3  12   169.45   172.16     3.36 o
   0   3  12    26.71    34.87     3.52 o
   1   3  12    49.49    49.13     2.35 o
   2   3  12     3.91     3.52     1.68 <
   3   3  12   144.53   139.39     3.69 o
   4   3  12     0.06    -1.51     2.51 <
   5   3  12    25.13    27.99     4.36 o
   6   3  12     0.98    11.40     5.70 <
  -7   4  12     8.19    10.39     3.86 <
  -6   4  12    15.51    14.08     3.69 o
  -5   4  12    20.21    22.46     5.03 o
  -4   4  12    14.16    16.76     2.01 o
  -3   4  12    28.68    26.66     1.84 o
  -2   4  12    10.86     8.72     1.34 o
  -1   4  12     0.88     0.00     1.01 <
   0   4  12   111.95   113.89     3.02 o
   1   4  12     3.59     4.02     1.34 o
   2   4  12   253.45   246.55     4.20 o
   3   4  12    23.32    24.64     2.18 o
   4   4  12     5.02     8.38     2.18 o
   5   4  12     0.04     1.68     3.86 <
   6   4  12     0.66     5.36     5.87 <
  -6   5  12     1.92     2.68     2.85 <
  -5   5  12     1.84     1.17     2.85 <
  -4   5  12     4.95     4.86     1.84 <
  -3   5  12     0.27     0.34     1.51 <
  -2   5  12     4.95     2.85     1.34 <
  -1   5  12   123.68   121.10     4.19 o
   0   5  12    92.72    88.38     2.85 o
   1   5  12   158.62   149.13     3.52 o
   2   5  12     8.71    11.40     1.84 o
   3   5  12    11.24    10.56     2.01 o
   4   5  12     6.22     6.20     2.18 <
   5   5  12     4.44     6.87     4.02 <
  -6   6  12     0.41    -3.69     3.86 <
  -5   6  12     0.38    -1.01     2.85 <
  -4   6  12     7.78     6.20     2.68 <
  -3   6  12    11.88    14.42     1.84 o
  -2   6  12    43.48    37.05     3.86 o
  -1   6  12    20.39    20.28     2.18 o
   1   6  12    22.72    16.76     2.18 o
   2   6  12     2.59     5.03     1.68 <
   3   6  12    17.95    13.75     3.52 o
   4   6  12     9.51     4.69     3.02 <
   5   6  12     6.54     5.03     4.53 <
  -5   7  12     2.12     3.86     3.86 <
  -4   7  12     0.11     1.84     2.35 <
  -3   7  12     0.46    -1.01     1.84 <
  -2   7  12    17.29    10.90     2.18 o
  -1   7  12     7.47     7.71     1.84 o
   0   7  12     0.13    -2.85     2.01 <
   1   7  12     1.73     2.35     2.01 <
   2   7  12     0.75    -0.50     1.84 <
   3   7  12     2.10     2.35     2.51 <
   4   7  12     1.12     5.20     3.35 <
  -4   8  12     3.02     6.37     3.86 <
  -3   8  12     2.90     3.35     2.35 <
  -2   8  12    52.73    49.12     4.69 o
   0   8  12     0.24     3.18     2.18 <
   1   8  12     1.43     1.34     2.35 <
   2   8  12     0.15    -1.84     2.18 <
   3   8  12    22.71    16.09     3.35 o
   4   8  12     8.16    10.73     6.87 <
  -4   9  12     2.50     3.18     9.89 <
  -3   9  12     3.81     3.18     4.19 <
  -2   9  12     7.20    11.57     3.35 o
  -1   9  12     2.85    -1.51     2.68 <
   0   9  12     0.93     3.02     2.68 <
   1   9  12     0.18     2.01     3.52 <
   2   9  12     3.61     2.85     3.69 <
   3   9  12     6.56     9.72     6.70 <
  -2  10  12     5.28     6.70     4.53 <
  -1  10  12     2.16    -8.38     5.87 <
   0  10  12     0.58     2.85     4.36 <
   1  10  12     6.49    18.77     7.21 <
  -7   1  13     6.31     3.35     5.87 <
  -6   1  13    15.39    13.75     2.35 o
  -5   1  13    49.12    44.76     4.36 o
  -4   1  13     0.09    -0.34     1.34 <
  -3   1  13    72.21    73.45     3.02 o
  -2   1  13    11.09    11.06     1.34 o
  -1   1  13   165.95   160.24     2.85 o
   0   1  13    43.59    47.78     2.01 o
   1   1  13    73.81    75.29     3.02 o
   2   1  13    66.15    68.75     2.85 o
   3   1  13    16.36    16.60     2.18 o
   4   1  13    40.79    44.93     3.35 o
   5   1  13     0.83     8.72     4.19 <
   6   1  13     0.35     2.18     8.21 <
  -7   2  13     4.93     6.37     4.02 <
  -6   2  13    20.88    18.94     3.69 o
  -5   2  13     3.39     3.35     2.51 <
  -4   2  13   190.07   188.24     6.04 o
  -3   2  13   126.23   122.44     2.68 o
  -2   2  13    46.05    48.79     2.01 o
  -1   2  13    43.64    44.26     2.51 o
   0   2  13    11.71     9.72     1.34 o
   1   2  13   473.10   471.98     6.05 o
   2   2  13     0.91    -0.17     1.51 <
   3   2  13     1.99     1.01     1.84 <
   4   2  13    48.17    49.46     4.19 o
   5   2  13    30.47    30.51     4.86 o
   6   2  13     6.67    17.43     6.87 <
  -7   3  13     2.87     4.19     3.35 <
  -6   3  13     0.76     2.51     2.51 <
  -5   3  13     5.05     4.86     2.01 <
  -4   3  13    10.50     9.55     1.51 o
  -3   3  13   143.61   146.60     3.02 o
  -2   3  13    30.81    29.00     1.51 o
  -1   3  13     1.55     0.84     1.51 <
   0   3  13     1.21    -0.34     1.17 <
   1   3  13   157.00   156.52     3.36 o
   2   3  13   322.22   333.11     5.20 o
   3   3  13    26.23    31.01     2.68 o
   4   3  13    51.91    61.86     4.69 o
   5   3  13     0.15     6.03     7.54 <
   6   3  13     0.25     6.37     6.87 <
  -6   4  13     0.87     1.68     3.69 <
  -5   4  13     0.44     0.17     2.51 <
  -4   4  13    39.08    40.91     2.85 o
  -3   4  13    15.23    14.92     1.51 o
  -2   4  13    29.16    27.49     2.51 o
  -1   4  13     7.86     5.03     1.34 o
   0   4  13     0.35     1.01     1.17 <
   1   4  13     0.04     0.34     1.34 <
   2   4  13    53.41    50.80     3.02 o
   3   4  13     0.17    -2.01     1.84 <
   4   4  13     1.03     1.34     2.35 <
   5   4  13    21.97    23.97     4.86 o
  -6   5  13     0.12    -7.88     3.18 <
  -5   5  13     0.00    -1.01     2.51 <
  -4   5  13    61.09    57.68     4.36 o
  -3   5  13     6.86     4.69     1.68 <
  -1   5  13     2.33     1.51     1.68 <
   0   5  13     3.67     2.68     3.02 <
   1   5  13    25.23    21.79     2.18 o
   2   5  13     1.50     1.51     1.68 <
   3   5  13    16.63    15.92     2.51 o
   4   5  13     0.00    -1.17     2.85 <
   5   5  13     3.31     2.01     4.53 <
  -5   6  13    11.53     8.38     4.69 <
  -4   6  13     8.90     8.55     2.18 o
  -3   6  13    27.39    29.17     2.85 o
  -2   6  13     2.17     1.84     1.68 <
  -1   6  13     3.86     3.02     1.84 <
   1   6  13    11.76    12.40     3.18 o
   2   6  13     2.90     1.34     2.01 <
   3   6  13     8.82    13.91     2.68 o
   4   6  13     1.73     1.34     3.02 <
   5   6  13    22.28    36.54     8.72 o
  -5   7  13     0.32     1.34     6.87 <
  -4   7  13     0.68     3.35     2.51 <
  -3   7  13     0.36     0.50     2.01 <
  -2   7  13    29.66    18.94     4.19 o
  -1   7  13     3.68     8.05     2.35 o
   0   7  13    39.92    36.38     3.52 o
   1   7  13     7.59     8.72     2.35 o
   2   7  13     0.23    -2.18     2.35 <
   3   7  13     2.79     3.35     2.51 <
   4   7  13     8.29    10.23     4.69 <
  -4   8  13     7.27     8.88     3.86 <
  -3   8  13     2.96     6.37     2.68 <
  -2   8  13    27.06    24.14     3.19 o
  -1   8  13    60.23    56.33     4.19 o
   0   8  13    30.73    32.02     2.68 o
   1   8  13     0.93     1.01     2.35 <
   2   8  13     0.14    -1.68     2.68 <
   3   8  13     3.43     8.72     3.86 <
  -3   9  13     0.08     1.68     5.03 <
  -2   9  13     0.03     2.68     4.53 <
  -1   9  13     0.09     1.51     4.19 <
   0   9  13     0.03    -0.50     4.02 <
   1   9  13     3.57     9.22     5.70 <
   2   9  13     1.33     0.17     3.86 <
  -1  10  13     2.50    18.44     8.72 <
   0  10  13     1.68    -4.53     5.70 <
  -7   0  14     5.11     0.50     6.87 <
  -6   0  14     0.36    -0.17     2.68 <
  -5   0  14   260.91   257.08     7.72 o
  -4   0  14     1.69     0.67     2.35 <
  -3   0  14   121.34   135.52     5.70 o
  -2   0  14     0.46    -0.34     1.34 <
  -1   0  14    32.39    34.87     2.68 o
   0   0  14   374.94   370.08    13.61 o
   1   0  14     0.90     1.01     2.01 <
   2   0  14    37.12    38.56     4.02 o
   3   0  14     0.15    -2.85     2.68 <
   4   0  14    51.78    55.16     5.36 o
   5   0  14    75.62    69.92     8.55 o
   6   0  14     4.85    12.91     8.55 <
  -7   1  14     0.29     1.68     4.53 <
  -6   1  14     5.01     3.69     2.68 <
  -5   1  14     0.69     3.18     1.84 <
  -4   1  14   105.00   117.06     3.86 o
  -3   1  14    38.13    40.57     2.01 o
  -2   1  14    29.34    31.85     2.35 o
  -1   1  14     7.87     8.21     1.17 o
   0   1  14     2.00     2.51     1.34 <
   1   1  14     1.46     2.51     1.51 <
   2   1  14    37.40    45.60     4.19 o
   3   1  14    43.39    51.97     3.35 o
   4   1  14    16.21    19.11     2.68 o
   5   1  14    15.04    26.15     5.20 o
   6   1  14     6.31     4.53     6.54 <
  -7   2  14     6.57     4.19     5.70 <
  -6   2  14     0.00     1.51     3.52 <
  -5   2  14    12.70    12.40     2.18 o
  -4   2  14   134.40   134.51     3.86 o
  -3   2  14   116.03   117.07     3.19 o
  -2   2  14    45.26    49.63     3.19 o
  -1   2  14     4.21     3.86     1.34 <
   0   2  14     2.27     2.35     1.34 <
   1   2  14   143.34   145.94     3.35 o
   2   2  14   108.39   113.37     3.35 o
   3   2  14     1.18     0.84     2.01 <
   4   2  14    12.05     9.22     2.35 o
   5   2  14     2.79     0.67     5.03 <
   6   2  14     0.14     5.03     9.72 <
  -6   3  14     0.69     3.02     3.18 <
  -5   3  14    14.31    20.79     2.68 o
  -4   3  14    10.77     8.88     2.01 o
  -3   3  14    92.52    97.93     2.85 o
  -2   3  14     0.62     1.51     1.17 <
  -1   3  14    12.55    14.25     1.68 o
   0   3  14     3.62     5.03     1.34 o
   1   3  14    85.87    83.18     3.02 o
   2   3  14    57.35    51.31     3.69 o
   3   3  14     0.07    -1.01     2.18 <
   4   3  14     3.15    -0.50     3.02 <
   5   3  14     1.54     2.51     6.37 <
  -6   4  14     0.05     6.03     4.69 <
  -5   4  14     0.67    -0.50     2.35 <
  -4   4  14    36.37    38.89     3.52 o
  -3   4  14     7.70     5.36     1.51 o
  -2   4  14    15.51    13.75     1.68 o
  -1   4  14    10.83     9.22     1.68 o
   0   4  14    45.18    35.71     3.02 o
   1   4  14    15.50    18.77     3.52 o
   2   4  14   115.12   112.70     3.86 o
   3   4  14     1.59     0.00     2.01 <
   4   4  14     0.94    -1.68     2.68 <
   5   4  14     0.63     1.01     7.38 <
  -6   5  14     9.92    12.07     7.21 <
  -5   5  14     5.55    10.39     2.85 o
  -4   5  14    20.06    17.77     2.68 o
  -3   5  14    12.42    10.39     1.84 o
  -2   5  14    14.62    14.75     2.01 o
  -1   5  14   140.59   127.81     5.54 o
   0   5  14     0.50     0.34     2.01 <
   1   5  14     2.80    -1.17     2.85 <
   2   5  14    29.55    22.80     2.68 o
   3   5  14     1.88     0.00     2.18 <
   4   5  14     0.06    -0.67     2.85 <
   5   5  14     5.31    15.42     7.88 <
  -5   6  14     0.05    -2.68     4.19 <
  -4   6  14     1.65     0.17     2.35 <
  -3   6  14     0.46     2.51     1.84 <
  -2   6  14     2.43     3.18     2.01 <
  -1   6  14     4.21     2.51     2.18 <
   0   6  14    25.38    20.79     2.85 o
   1   6  14    21.07    19.61     2.51 o
   2   6  14     5.14     5.20     2.18 <
   3   6  14     6.43     5.20     2.85 <
   4   6  14     0.20    -1.51     4.19 <
  -5   7  14     4.68    -1.51     4.86 <
  -4   7  14     2.83     5.20     3.52 <
  -3   7  14    22.35    28.33     2.51 o
  -2   7  14    12.91    10.73     2.18 o
  -1   7  14     4.77     7.21     2.01 o
   1   7  14    12.63     9.72     2.68 o
   2   7  14     3.44     1.17     2.51 <
   3   7  14    27.07    31.18     4.19 o
   4   7  14     1.11     0.34     4.36 <
  -4   8  14     6.84     2.35     5.87 <
  -3   8  14     5.88     6.03     3.52 <
  -2   8  14     3.71     4.53     2.68 <
   0   8  14     3.83     2.01     2.51 <
   1   8  14     6.69     5.36     2.68 <
   2   8  14     9.87     5.20     3.86 <
   3   8  14     8.62    10.06     4.53 <
  -3   9  14     1.94     4.02     6.20 <
  -2   9  14     4.02     2.51     3.86 <
  -1   9  14     2.75    -1.01     4.53 <
   0   9  14     7.82     3.18     4.02 <
   1   9  14     3.27     5.03     6.37 <
   2   9  14     5.91    -4.02     7.04 <
  -6   1  15     3.17     3.02     3.02 <
  -5   1  15    14.59    12.07     2.18 o
  -4   1  15   148.32   157.83     3.69 o
  -3   1  15     5.23     6.87     1.51 o
  -2   1  15     9.70     9.05     1.34 o
  -1   1  15    41.85    43.59     2.51 o
   0   1  15    96.69   102.97     3.19 o
   1   1  15    42.73    48.45     4.19 o
   2   1  15   153.46   150.47     4.19 o
   3   1  15    15.87    13.41     2.18 o
   4   1  15    13.25    12.57     3.35 o
   5   1  15    18.75    23.30     5.53 o
  -6   2  15    10.92    11.73     5.03 <
  -5   2  15    21.34    20.62     4.02 o
  -4   2  15    17.19    16.26     2.35 o
  -3   2  15    40.11    44.26     2.85 o
  -2   2  15    17.34    14.75     1.68 o
  -1   2  15   342.89   347.26     4.70 o
   0   2  15    27.13    28.33     2.85 o
   1   2  15    88.23    87.70     3.52 o
   2   2  15   258.35   238.98     4.70 o
   3   2  15     0.23     3.18     2.35 <
   4   2  15    12.29     9.89     2.85 o
   5   2  15    30.92    28.83     5.87 o
  -6   3  15     1.96     2.01     3.35 <
  -5   3  15     0.08     0.84     2.51 <
  -4   3  15     0.65    -0.67     1.84 <
  -3   3  15     1.69     2.51     1.68 <
  -2   3  15    73.67    75.29     2.68 o
  -1   3  15     4.74     3.69     1.51 <
   0   3  15    42.31    44.09     4.02 o
   1   3  15    33.79    29.84     4.69 o
   2   3  15    38.70    39.73     3.02 o
   3   3  15     2.78     4.19     2.35 <
   4   3  15     3.79     9.39     3.18 <
   5   3  15     0.86    10.22     5.53 <
  -6   4  15     4.82    -0.34     4.69 <
  -5   4  15     6.93     4.19     2.85 <
  -4   4  15     7.42     7.88     2.18 o
  -3   4  15    17.69    16.60     2.85 o
  -2   4  15     1.42     1.34     1.34 <
  -1   4  15    16.18    15.25     2.68 o
   0   4  15    23.27    21.12     2.85 o
   1   4  15     6.36     3.18     2.01 <
   2   4  15    23.13    25.98     3.69 o
   3   4  15     0.03     2.85     2.18 <
   4   4  15     2.31     4.19     2.85 <
   5   4  15     6.48    15.76    11.40 <
  -5   5  15     4.36     0.34     3.02 <
  -4   5  15     1.21     4.02     2.35 <
  -3   5  15    25.18    22.30     2.51 o
  -2   5  15     4.24     7.21     2.01 o
  -1   5  15    62.29    53.32     5.37 o
   0   5  15     2.55    -0.84     2.51 <
   1   5  15    54.51    58.18     4.86 o
   2   5  15     3.58     2.35     2.35 <
   3   5  15     2.21     4.36     2.85 <
   4   5  15     7.92     7.54     3.69 <
  -5   6  15     2.34     4.86     4.19 <
  -4   6  15     2.27     3.02     3.69 <
  -3   6  15     1.26    -0.50     2.01 <
  -2   6  15     7.53     5.36     2.68 <
  -1   6  15     1.19     3.52     2.18 <
   0   6  15     2.06     7.04     2.18 o
   1   6  15     1.48     0.17     2.01 <
   2   6  15     4.82     6.37     2.85 <
   3   6  15     0.43    -3.69     2.68 <
   4   6  15     8.34    10.56     5.20 <
  -4   7  15     0.21    -4.69     5.87 <
  -3   7  15     0.85     2.35     3.18 <
  -2   7  15     2.87     1.01     2.51 <
  -1   7  15    18.88    15.59     2.51 o
   0   7  15    33.30    29.84     3.02 o
   1   7  15     1.24     5.87     2.35 <
   2   7  15     1.92    -2.01     3.52 <
   3   7  15     2.21     9.39     3.86 <
  -3   8  15     1.19     2.35     5.20 <
  -2   8  15     7.98    16.43     4.36 o
  -1   8  15    40.72    34.70     3.69 o
   0   8  15    35.26    35.87     3.86 o
   1   8  15    40.58    51.80     5.36 o
   2   8  15    16.98    13.24     4.69 <
  -2   9  15     0.44     2.18     5.53 <
  -1   9  15     5.71     5.03     5.53 <
   0   9  15     0.63    -2.18     5.03 <
   1   9  15     0.82     0.34     5.87 <
  -6   0  16     0.56    -8.05     8.05 <
  -5   0  16    43.46    38.73     4.36 o
  -4   0  16   635.78   683.75    11.09 o
  -3   0  16     1.15     0.67     2.01 <
  -2   0  16     0.00     4.19     1.84 <
  -1   0  16     0.64    -1.17     1.84 <
   0   0  16    48.23    60.02     7.21 o
   1   0  16   348.58   377.45     9.91 o
   2   0  16     0.21     3.02     2.51 <
   3   0  16     0.18     0.84     3.18 <
   4   0  16    18.99    21.62     5.36 o
   5   0  16     0.01    -8.05     7.88 <
  -6   1  16     2.26     7.38     5.03 <
  -5   1  16     0.13     1.01     2.85 <
  -4   1  16    29.71    29.84     2.18 o
  -3   1  16    91.43   101.96     3.35 o
  -2   1  16    31.21    27.49     3.02 o
  -1   1  16    94.91    95.59     3.35 o
   0   1  16    14.99    11.73     1.84 o
   1   1  16   135.28   143.41     4.70 o
   2   1  16    53.77    56.50     5.03 o
   3   1  16     9.24     4.69     2.35 <
   4   1  16    13.69    19.28     3.35 o
   5   1  16     1.53    -0.84     5.53 <
  -6   2  16    17.01    12.07     5.36 <
  -5   2  16     0.60    -4.36     2.35 <
  -4   2  16     1.82     0.17     1.68 <
  -3   2  16    68.20    71.76     3.35 o
  -2   2  16     0.16     1.01     1.34 <
  -1   2  16   128.05   131.66     4.03 o
   0   2  16    10.94     9.89     2.01 o
   1   2  16     2.16     0.67     2.51 <
   2   2  16    62.62    65.22     3.52 o
   3   2  16     2.58     6.20     2.68 <
   4   2  16    13.04    19.44     3.35 o
   5   2  16     0.31    -3.69     6.03 <
  -6   3  16     4.52     2.85     4.36 <
  -5   3  16     1.28     1.17     2.68 <
  -4   3  16     0.71     1.51     1.84 <
  -3   3  16     2.99     1.51     1.51 <
  -2   3  16   119.16   110.69     3.02 o
  -1   3  16     1.97     1.17     1.68 <
   0   3  16     3.27     3.69     1.84 <
   1   3  16    53.59    52.48     5.87 o
   2   3  16    22.44    23.80     2.85 o
   3   3  16    26.03    31.18     3.69 o
   4   3  16     0.21     2.18     3.69 <
   5   3  16     1.16     3.52     8.72 <
  -6   4  16     5.69     0.50     3.86 <
  -5   4  16     4.21     4.53     2.85 <
  -4   4  16    13.48    13.24     2.35 o
  -3   4  16    11.78     8.88     2.01 o
  -2   4  16    29.71    26.49     2.01 o
  -1   4  16     1.87     2.18     2.18 <
   0   4  16     0.16     4.86     2.85 <
   1   4  16     0.62     5.70     2.85 <
   2   4  16     1.82     0.17     2.35 <
   3   4  16    31.14    35.04     3.19 o
   4   4  16    12.42    13.91     3.35 o
  -5   5  16     0.00     0.84     3.52 <
  -4   5  16     1.89     5.36     3.35 <
  -3   5  16     8.09     6.87     2.01 o
  -2   5  16     0.33     4.69     2.18 <
  -1   5  16     3.71     4.19     2.18 <
   0   5  16    10.09     9.05     2.51 o
   1   5  16     3.73    -0.34     2.68 <
   2   5  16     4.49     4.02     2.85 <
   3   5  16     6.04     5.70     2.68 <
   4   5  16     8.86     8.38     8.38 <
  -5   6  16    26.73    21.62     6.54 o
  -4   6  16     6.47     3.86     4.53 <
  -3   6  16     1.42    -0.84     2.35 <
  -2   6  16     2.27     0.84     2.85 <
  -1   6  16     4.03     3.02     2.18 <
   0   6  16    11.52    12.91     2.68 o
   1   6  16     2.55     4.19     2.18 <
   2   6  16     0.07     0.34     2.68 <
   3   6  16     3.32     5.70     4.53 <
   4   6  16     0.95     7.54     5.03 <
  -4   7  16    10.23     7.04     4.19 <
  -3   7  16     0.73     0.34     3.02 <
  -2   7  16     1.06     1.68     2.68 <
  -1   7  16     1.04     4.86     3.02 <
   0   7  16    22.14    19.45     3.52 o
   1   7  16     8.88    10.56     2.85 o
   2   7  16     2.14    -3.52     3.69 <
   3   7  16     1.64     2.35     4.53 <
  -3   8  16     3.61    -0.34     4.86 <
  -2   8  16     1.67     2.51     4.19 <
  -1   8  16     2.18    -2.68     3.86 <
   0   8  16    13.47     9.89     5.70 <
   1   8  16     2.89    16.26     7.21 <
   2   8  16     4.74    -0.50     6.70 <
  -6   1  17     0.02     1.01     3.86 <
  -5   1  17    21.89    16.60     2.68 o
  -4   1  17     1.65    -0.34     1.68 <
  -3   1  17     7.97    10.06     1.68 o
  -2   1  17     2.09     0.17     1.51 <
  -1   1  17     0.52     1.68     1.84 <
   0   1  17     9.89     9.22     2.18 o
   1   1  17    19.48    15.93     3.35 o
   2   1  17     0.68     1.34     2.18 <
   3   1  17     0.04     1.17     2.85 <
   4   1  17     0.02    -1.17     3.18 <
   5   1  17     0.97    14.08     9.05 <
  -6   2  17     0.02     0.17     4.02 <
  -5   2  17    30.42    32.35     4.19 o
  -4   2  17    21.56    23.30     2.01 o
  -3   2  17     0.06     0.00     1.68 <
  -2   2  17     0.63     0.67     1.51 <
  -1   2  17     1.62     4.19     1.68 <
   0   2  17    12.43    12.74     3.69 o
   1   2  17    16.45    17.27     3.35 o
   2   2  17     0.15     1.17     2.35 <
   3   2  17     5.60     6.37     2.68 <
   4   2  17     7.61     6.87     5.53 <
   5   2  17     7.44     6.87    13.41 <
  -6   3  17     0.16    -2.01     3.69 <
  -5   3  17     0.95     2.01     2.85 <
  -4   3  17     0.28    -3.69     2.85 <
  -3   3  17     0.37     0.34     1.84 <
  -2   3  17    25.08    23.97     2.18 o
  -1   3  17    21.26    15.42     4.53 o
   0   3  17    11.52    13.58     3.02 o
   1   3  17     2.11     4.36     2.85 <
   2   3  17    12.79     9.22     2.85 o
   3   3  17     2.76     4.53     2.85 <
   4   3  17     2.79     3.35     3.35 <
  -5   4  17     2.61    -5.70     3.35 <
  -4   4  17     1.86     3.35     2.68 <
  -3   4  17     0.76    -2.18     2.01 <
  -2   4  17     6.45     6.37     2.68 <
  -1   4  17     1.33     2.85     2.35 <
   0   4  17     0.17    -0.17     2.18 <
   1   4  17     0.02    -1.84     2.35 <
   2   4  17     7.00    12.57     2.68 o
   3   4  17     0.45    -1.84     3.18 <
   4   4  17    16.59    22.13     5.20 o
  -5   5  17     2.16    18.10     9.72 <
  -4   5  17     0.18    -0.67     2.35 <
  -3   5  17     8.31    10.73     2.51 o
  -2   5  17     2.15     6.70     2.35 <
  -1   5  17     0.96    -3.86     2.01 <
   0   5  17     4.17     1.51     2.18 <
   1   5  17     1.62     4.36     2.18 <
   2   5  17     0.98    -1.34     3.52 <
   3   5  17     2.89     7.21     5.20 <
   4   5  17     0.45    -2.35     4.02 <
  -4   6  17     4.51     6.03     5.36 <
  -3   6  17     0.14     7.21     2.68 <
  -2   6  17     0.09     2.01     2.85 <
  -1   6  17     0.58    -0.84     2.35 <
   0   6  17     5.70    11.57     2.35 o
   1   6  17     3.59     4.36     2.51 <
   2   6  17     0.41    -4.69     3.52 <
   3   6  17     0.53     4.19     4.19 <
  -3   7  17     0.89     6.03     5.03 <
  -2   7  17     0.01    -2.85     3.69 <
  -1   7  17     0.10     1.68     3.18 <
   0   7  17     0.86     6.70     3.52 <
   1   7  17     1.94     6.87     3.69 <
   2   7  17     1.85     0.00     4.53 <
  -2   8  17     0.60     9.89     5.70 <
  -1   8  17     0.23     8.72     5.70 <
   0   8  17     2.69     3.69     4.69 <
   1   8  17     0.89     1.17     7.38 <
  -6   0  18     2.03    10.39    20.95 <
  -5   0  18    61.91    53.82     5.70 o
  -4   0  18   105.17    97.43     6.04 o
  -3   0  18   117.64   126.11     5.03 o
  -2   0  18     0.04    -0.50     2.68 <
  -1   0  18    85.82    95.08     6.04 o
   0   0  18    12.50    19.61     4.02 o
   1   0  18   481.42   523.57    13.77 o
   2   0  18   100.89   107.32     6.88 o
   3   0  18     3.69    -1.84     4.86 <
   4   0  18     2.07    -2.68     6.20 <
  -6   1  18     0.27     0.17     4.19 <
  -5   1  18    11.67    10.56     3.02 o
  -4   1  18    16.63    20.28     2.01 o
  -3   1  18    31.66    29.00     2.68 o
  -2   1  18    39.70    44.09     3.69 o
  -1   1  18     3.93     8.55     2.35 o
   0   1  18     1.26     0.17     2.18 <
   1   1  18    39.73    43.25     7.38 o
   2   1  18   134.91   142.05     6.71 o
   3   1  18     0.05     2.35     3.35 <
   4   1  18     5.09    10.56     4.02 <
  -5   2  18    31.83    38.05     5.03 o
  -4   2  18     6.68     9.89     2.35 o
  -3   2  18    29.72    29.00     3.35 o
  -2   2  18     9.34     7.21     2.68 <
  -1   2  18     0.36    -0.84     2.01 <
   0   2  18   108.43   107.16     4.53 o
   1   2  18     3.07     5.53     2.51 <
   2   2  18    19.10    23.13     3.18 o
   3   2  18     0.00     3.35     4.69 <
   4   2  18     6.50    11.73     5.36 <
  -5   3  18     2.79     5.87     3.69 <
  -4   3  18     2.88     4.86     3.18 <
  -3   3  18     3.25     1.17     1.84 <
  -2   3  18     7.59     7.38     2.35 o
  -1   3  18    87.45    95.41     4.70 o
   0   3  18     0.16     1.01     1.84 <
   1   3  18     7.14     7.54     2.51 <
   2   3  18    12.61    12.74     2.51 o
   3   3  18     6.29     3.18     4.02 <
   4   3  18    14.14    15.25     5.20 <
  -5   4  18     0.30     6.37    10.22 <
  -4   4  18     6.55     8.05     2.68 o
  -3   4  18     0.35    -1.51     3.02 <
  -2   4  18     2.00     3.35     2.01 <
  -1   4  18    13.11     9.72     2.18 o
   0   4  18     7.26     5.70     3.69 <
   1   4  18    12.01     9.89     2.51 o
   2   4  18     3.09     5.03     2.68 <
   3   4  18     0.34     4.02     4.02 <
   4   4  18     0.58     1.68     4.02 <
  -4   5  18     0.72     4.86     3.18 <
  -3   5  18     0.13    -2.85     2.51 <
  -2   5  18     4.75     2.35     2.35 <
  -1   5  18     0.95     0.17     2.35 <
   0   5  18     7.03     8.72     3.18 <
   1   5  18     5.57    -0.34     3.02 <
   2   5  18     7.84     7.04     4.36 <
   3   5  18     7.14    13.58     4.86 <
  -4   6  18    24.35    29.67     5.03 o
  -3   6  18     2.28     1.51     5.20 <
  -2   6  18     5.53     9.72     3.52 <
  -1   6  18     3.59     2.35     2.68 <
   0   6  18     3.43     8.88     2.68 o
   1   6  18    29.03    31.52     4.02 o
   2   6  18    20.68    15.92     4.53 o
  -3   7  18     0.00     4.02     6.37 <
  -2   7  18     0.13     2.18     5.87 <
  -1   7  18     1.88     8.88     3.69 <
   0   7  18     1.30     4.86     4.86 <
   1   7  18    18.52    13.91     6.71 <
  -5   1  19     0.00    -0.67     4.19 <
  -4   1  19    48.94    48.95     4.36 o
  -3   1  19     0.10     0.67     2.01 <
  -2   1  19     0.37    -0.34     2.85 <
  -1   1  19     6.88     1.68     2.18 <
   0   1  19    41.62    39.73     3.02 o
   1   1  19    48.64    47.28     3.86 o
   2   1  19     0.80     5.20     3.52 <
   3   1  19     0.31     2.51     3.35 <
   4   1  19     0.30     1.51     5.87 <
  -5   2  19    13.64    12.74     4.19 o
  -4   2  19    73.83    80.48     3.69 o
  -3   2  19     0.09    -1.17     2.35 <
  -2   2  19     1.50    -1.34     2.51 <
  -1   2  19     0.07     1.17     2.18 <
   0   2  19     7.98     6.87     3.02 <
   1   2  19     3.28     2.18     2.35 <
   2   2  19    19.31    17.60     3.02 o
   3   2  19     4.99    11.23     3.86 <
   4   2  19     2.53    14.42     7.88 <
  -5   3  19     1.86     7.88     6.87 <
  -4   3  19     3.67     5.87     2.85 <
  -3   3  19     4.32     6.03     2.18 <
  -2   3  19     0.76    -2.35     2.35 <
  -1   3  19    47.31    44.59     2.68 o
   0   3  19     0.00     3.35     2.18 <
   1   3  19     0.16    -0.67     3.52 <
   2   3  19     0.05    -5.70     2.68 <
   3   3  19     0.19     4.02     6.20 <
  -4   4  19     0.47     0.34     3.18 <
  -3   4  19     1.72     1.84     2.51 <
  -2   4  19    25.80    24.98     2.68 o
  -1   4  19    32.46    26.65     3.02 o
   0   4  19     0.39     1.34     2.51 <
   1   4  19     0.63     2.68     2.85 <
   2   4  19     0.50     0.17     3.86 <
   3   4  19     2.48    10.39     5.70 <
  -4   5  19     0.18     2.01     7.21 <
  -3   5  19     5.18     1.68     3.52 <
  -2   5  19    12.73    14.25     2.85 o
  -1   5  19     0.46    -0.34     2.68 <
   0   5  19     0.00    -3.35     2.85 <
   1   5  19     0.26     0.84     3.69 <
   2   5  19     9.48    12.74     4.69 <
   3   5  19     4.40     2.68     8.55 <
  -3   6  19     1.70     1.34     4.36 <
  -2   6  19     1.17     0.50     4.19 <
  -1   6  19     0.84     1.17     5.70 <
   0   6  19     0.26     3.18     4.69 <
   1   6  19    16.72    17.60     4.53 o
   2   6  19     9.18     1.51     6.20 <
  -2   7  19     0.40   -12.91     9.72 <
  -1   7  19     0.03    -2.85     4.86 <
   0   7  19     0.18     2.85     6.03 <
  -5   0  20     1.65     2.68     6.03 <
  -4   0  20     8.76    10.23     3.86 <
  -3   0  20    11.25     6.70     3.02 <
  -2   0  20     2.38     2.18     3.69 <
  -1   0  20    19.92    21.96     4.19 o
   0   0  20    15.02    18.94     3.86 o
   1   0  20     3.94     8.05     3.52 <
   2   0  20    52.17    38.90     4.86 o
   3   0  20     0.33    -4.02     6.03 <
  -5   1  20     3.65     9.72     7.71 <
  -4   1  20    15.66    19.11     3.86 o
  -3   1  20     4.25     6.54     2.51 <
  -2   1  20    30.07    23.64     3.35 o
  -1   1  20    16.42    18.77     2.68 o
   0   1  20     1.05     1.51     2.35 <
   1   1  20     0.92     6.54     3.02 <
   2   1  20     5.48     4.86     3.18 <
   3   1  20     4.48     8.21     4.53 <
  -5   2  20    15.35    16.09    11.23 <
  -4   2  20    22.88    20.62     2.85 o
  -3   2  20     0.00     0.50     2.51 <
  -2   2  20     2.98     2.35     2.01 <
  -1   2  20     0.84     3.86     2.35 <
   0   2  20    13.13    13.58     3.02 o
   1   2  20    28.25    24.31     3.02 o
   2   2  20     1.70     1.68     4.02 <
   3   2  20     0.80    13.24     4.53 <
  -4   3  20     0.99     3.52     3.18 <
  -3   3  20     0.97     1.68     3.02 <
  -2   3  20     3.78     6.37     2.68 <
  -1   3  20     0.48     1.01     2.35 <
   0   3  20     0.05     1.17     2.51 <
   1   3  20     4.11     6.87     3.02 <
   2   3  20     1.45     5.87     5.87 <
   3   3  20     0.13    -1.34     4.69 <
  -4   4  20    10.35    13.91     4.19 o
  -3   4  20     3.52    -1.34     3.52 <
  -2   4  20     0.26    -3.52     2.68 <
  -1   4  20     7.23    12.07     2.85 o
   0   4  20     4.82     5.53     2.85 <
   1   4  20     0.54     2.85     3.86 <
   2   4  20     0.03     0.84     4.19 <
  -3   5  20     0.55    -2.01     3.86 <
  -2   5  20    10.68     9.89     3.69 <
  -1   5  20     8.41    12.74     5.20 <
   0   5  20     1.10     9.22     5.03 <
   1   5  20     1.46    -2.85     7.21 <
   2   5  20     1.27     5.20     7.04 <
  -2   6  20     0.99     9.05     5.36 <
  -1   6  20     3.52     5.87     5.53 <
   0   6  20     0.01    -2.85     4.53 <
   1   6  20     3.68     4.02     5.70 <
  -4   1  21     0.14    -0.50     3.02 <
  -3   1  21     4.94     7.54     2.85 <
  -2   1  21    27.75    24.64     3.02 o
  -1   1  21     0.24     2.68     2.51 <
   0   1  21     7.98     6.54     2.85 <
   1   1  21    20.38    19.28     3.18 o
   2   1  21     9.98    12.74     4.36 <
   3   1  21     5.14     8.05     6.20 <
  -4   2  21    20.90    15.09     3.52 o
  -3   2  21     1.42     4.69     3.18 <
  -2   2  21     0.12     2.01     2.35 <
  -1   2  21     3.90     1.51     2.35 <
   0   2  21    14.22    13.75     2.68 o
   1   2  21    66.79    71.09     6.37 o
   2   2  21     0.01     3.69     4.53 <
  -4   3  21     1.83    -0.34     8.55 <
  -3   3  21     3.86     4.69     3.02 <
  -2   3  21     2.15     1.34     3.02 <
  -1   3  21     0.17    -4.53     2.68 <
   0   3  21     3.70     4.02     3.69 <
   1   3  21    10.39    15.25     4.86 o
   2   3  21    19.53    27.83     5.53 o
  -3   4  21     0.94     6.70     4.02 <
  -2   4  21     5.13     6.37     4.86 <
  -1   4  21     4.87     0.17     4.36 <
   1   4  21    10.18     7.54     5.36 <
   2   4  21     0.79     2.68     8.38 <
  -2   5  21     0.29    -3.86     5.03 <
  -1   5  21     3.72     0.17     4.19 <
   0   5  21     2.01    -0.84     5.53 <
   1   5  21     1.53   -17.94     9.72 <
  -3   0  22     7.60     2.35     4.36 <
  -2   0  22     1.88     7.04     4.02 <
  -1   0  22     2.49     1.51     4.02 <
   0   0  22    16.87    24.14     6.87 o
   1   0  22     5.98    15.25    11.06 <
   2   0  22    34.46    48.78    18.27 <
  -3   1  22     7.88     4.36     3.02 <
  -2   1  22     0.07    10.39     3.69 <
  -1   1  22    28.37    27.83     4.36 o
   0   1  22     1.26     3.86     6.20 <
   1   1  22     6.81    12.24     4.69 <
   2   1  22     2.36     9.55     8.55 <
  -3   2  22     4.78    11.06     4.02 <
  -2   2  22     1.73     0.67     4.19 <
  -1   2  22     1.32     5.03     3.18 <
   0   2  22     3.55     6.54     4.86 <
   1   2  22    13.66    17.43     9.39 <
   2   2  22     2.17    24.47    12.24 <
  -3   3  22     0.60     1.51     4.19 <
  -2   3  22     0.64     0.50     3.18 <
  -1   3  22     0.25    -6.37     4.86 <
   0   3  22    10.95     2.51     4.69 <
   1   3  22     2.79     4.86     5.70 <
  -2   4  22     0.57     4.19     5.87 <
  -1   4  22     1.61    -3.02     5.53 <
   0   4  22     3.28     6.03     5.87 <
  -2   1  23     0.16    -7.21     3.52 <
   0   1  23     2.23     0.67     4.69 <
   1   1  23     4.82    15.09     9.72 <
  -2   2  23     7.42     2.35     8.05 <
  -1   2  23     0.86     8.05    10.39 <
   0   2  23     0.03    -2.01     5.36 <
  -1   3  23     2.03    26.99    13.58 <
   0   3  23     1.73     2.68    12.40 <
