# Supplementary material for: Crystal structure of (E)-furan-2-carbaldehyde O-benzoyloxime
Source: Acta Crystallogr E Crystallogr Commun. 2017 Aug 8;73(Pt 9):1326–8. doi: 10.1107/S2056989017011562 (PMC5588572; doi:10.1107/S2056989017011562)
Supplement: Supplementary file 3 [file e-73-01326-Isup3.cml]

<?xml version="1.0" ?>
<cml>
<molecule id="m1">
  <atomArray>
    <atom id="a1" elementType="C"
          x2="-7.039999961853027" y2="3.4100338858864525" />
    <atom id="a2" elementType="C"
          x2="-8.373669302901286" y2="2.640016945327412" />
    <atom id="a3" elementType="C"
          x2="-8.373669302901286" y2="1.0999830642093311" />
    <atom id="a4" elementType="C"
          x2="-7.039999961853027" y2="0.32996612365029065" />
    <atom id="a5" elementType="C"
          x2="-5.706330620804769" y2="1.0999830642093311" />
    <atom id="a6" elementType="C"
          x2="-5.706330620804769" y2="2.640016945327412" />
    <atom id="a7" elementType="C"
          x2="-4.166330620804769" y2="2.640016945327412" />
    <atom id="a8" elementType="O"
          x2="-4.166330620804769" y2="4.180016945327412" />
    <atom id="a9" elementType="O"
          x2="-2.832651498976733" y2="1.870016945327412" />
    <atom id="a10" elementType="N"
          x2="-1.345125726491568" y2="2.268598274785294" />
    <atom id="a11" elementType="C"
          x2="-0.0114466046635322" y2="1.498598274785294" />
    <atom id="a12" elementType="C"
          x2="1.476079167821633" y2="1.8971796042431759" />
    <atom id="a13" elementType="O"
          x2="2.7219454968386594" y2="2.802396202755176" />
    <atom id="a14" elementType="C"
          x2="1.9519415852088522" y2="0.432632164323282" />
    <atom id="a15" elementType="C"
          x2="3.4919494084684666" y2="0.432632164323282" />
    <atom id="a16" elementType="C"
          x2="3.9678118258556876" y2="1.8971796042431759" />
  </atomArray>
  <bondArray>
    <bond atomRefs2="a1 a2" order="1" />
    <bond atomRefs2="a1 a6" order="2" />
    <bond atomRefs2="a2 a3" order="2" />
    <bond atomRefs2="a3 a4" order="1" />
    <bond atomRefs2="a4 a5" order="2" />
    <bond atomRefs2="a5 a6" order="1" />
    <bond atomRefs2="a6 a7" order="1" />
    <bond atomRefs2="a7 a8" order="2" />
    <bond atomRefs2="a7 a9" order="1" />
    <bond atomRefs2="a9 a10" order="1" />
    <bond atomRefs2="a10 a11" order="2" />
    <bond atomRefs2="a11 a12" order="1" />
    <bond atomRefs2="a13 a12" order="1" />
    <bond atomRefs2="a12 a14" order="2" />
    <bond atomRefs2="a13 a16" order="1" />
    <bond atomRefs2="a14 a15" order="1" />
    <bond atomRefs2="a15 a16" order="2" />
  </bondArray>
</molecule>
</cml>
